# Supplementary material for: The cellular model for Alzheimer's disease research: PC12 cells
Source: Front Mol Neurosci. 2023 Jan 4;15:1016559. doi: 10.3389/fnmol.2022.1016559 (PMC9846650; doi:10.3389/fnmol.2022.1016559)
Supplement: Supplementary file 1 [file Data_Sheet_1.ZIP]

Archive with 6 entries (6 files):
- Additional file 1.xlsx
- Additional file 2.xlsx
- Additional file 3.xlsx
- Additional file 4.xlsx
- Additional file 5.xlsx
- Additional file 6.xlsx
