# Supplementary material for: The cellular model for Alzheimer's disease research: PC12 cells
Source: Front Mol Neurosci. 2023 Jan 4;15:1016559. doi: 10.3389/fnmol.2022.1016559 (PMC9846650; doi:10.3389/fnmol.2022.1016559)
Supplement: Supplementary file 1 [file Data_Sheet_1.ZIP › Additional file 1.xlsx]

## Sheet: Additional file 1
Additional file 1. The numbers of articles inclusion from the literature search in this review excluding no fulfilling criterion.
We conducted a literature search in PubMed that includes the results released before February 10, 2021. The search terms used were “PC12 & Alzheimer's disease/AD/Alzheimer”, which retrieved 1003 articles.The first screening was performed according to the following criteria: inclusion of articles with AD specificity and use of PC12 as a cell model (rather than only as a tool to express proteins or…
PubMedID	Title	Authors	Journal	Date	Volume:pages
1283818	The Alzheimer's amyloid precursor is cleaved intracellularly in the trans-Golgi network or in a post-Golgi compartment.	K Sambamurti 1, L M Refolo, J Shioi, M A Pappolla, N K Robakis	Ann N Y Acad Sci	1992 Dec 31	674:118-28
1359534	Cholinergic agonists and interleukin 1 regulate processing and secretion of the Alzheimer beta/A4 amyloid protein precursor.	J D Buxbaum 1, M Oishi, H I Chen, R Pinkas-Kramarski, E A Jaffe, S E Gandy, P Greengard	Proc Natl Acad Sci U S A	1992 Nov 1	89(21):10075-8
1389079	Alzheimer disease brain extract stimulates branching of laminin-mediated neuronal processes.	S D Kittur 1, H Endo, W H Adler, G R Martin, W R Markesbery, H K Kleinman, B S Weeks	Alzheimer Dis Assoc Disord	Summer 1992	6(2):103-10
1431910	An alternative secretase cleavage produces soluble Alzheimer amyloid precursor protein containing a potentially amyloidogenic sequence.	J P Anderson 1, Y Chen, K S Kim, N K Robakis	J Neurochem	1992 Dec	59(6):2328-31
1493551	Cell surface extensions associated with overexpression of Alzheimer beta/A4 amyloid.	G E Maestre 1, B Tate, R E Majocha, C A Marotta	Brain Res	1992 Dec 18	599(1):64-72
1496005	Disruption of circadian regulation by brain grafts that overexpress Alzheimer beta/A4 amyloid.	B Tate 1, K S Aboody-Guterman, A M Morris, E C Walcott, R E Majocha, C A Marotta	Proc Natl Acad Sci U S A	1992 Aug 1	89(15):7090-4
1497677	Vitamin E protects nerve cells from amyloid beta protein toxicity.	C Behl 1, J Davis, G M Cole, D Schubert	Biochem Biophys Res Commun	1992 Jul 31	186(2):944-50
1565637	Brain transplants of cells expressing the carboxyl-terminal fragment of the Alzheimer amyloid protein precursor cause specific neuropathology in vivo.	R L Neve 1, A Kammesheidt, C F Hohmann	Proc Natl Acad Sci U S A	1992 Apr 15	89(8):3448-52.
1632967	The amyloid protein precursor of Alzheimer's disease is a mediator of the effects of nerve growth factor on neurite outgrowth.	E A Milward 1, R Papadopoulos, S J Fuller, R D Moir, D Small, K Beyreuther, C L Masters	Neuron	1992 Jul	9(1):129-37
1851527	The promoter activity of the gene encoding Alzheimer beta-amyloid precursor protein (APP) is regulated by two blocks of upstream sequences.	D K Lahiri 1, N K Robakis	Brain Res Mol Brain Res	1991 Feb	9(3):253-7
1909380	Increased release of an amyloidogenic C-terminal Alzheimer amyloid precursor protein fragment from stressed PC-12 cells.	F Baskin 1, R N Rosenberg, B D Greenberg	J Neurosci Res	1991 May	29(1):127-32
1937066	Expression of Alzheimer amyloid beta-protein precursor gene in neuronal cells	T Yamada 1, E Araki, R Izumi, I Goto, H Sasaki, Y Sakaki	Gerontology	1991	37 Suppl 1:24-30
2116015	Processing of Alzheimer beta/A4 amyloid precursor protein: modulation by agents that regulate protein phosphorylation.	J D Buxbaum 1, S E Gandy, P Cicchetti, M E Ehrlich, A J Czernik, R P Fracasso, T V Ramabhadran, A J Unterbeck, P Greengard	Proc Natl Acad Sci U S A	1990 Aug	87(15):6003-6
2474201	Neurotoxicity of a fragment of the amyloid precursor associated with Alzheimer's disease.	B A Yankner 1, L R Dawes, S Fisher, L Villa-Komaroff, M L Oster-Granite, R L Neve	Science	1989 Jul 28	245(4916):417-20
2903615	Messenger RNAs of beta-amyloid precursor protein and prion protein are regulated by nerve growth factor in PC12 cells.	D Wion 1, M Le Bert, P Brachet	Int J Dev Neurosci	1988	6(4):387-93
7498509	Tau isoform expression and phosphorylation state during differentiation of cultured neuronal cells. FEBS Lett	C J Smith 1, B H Anderton, D R Davis, J M Gallo	FEBS Lett	1995 Nov 20	375(3):243-8
7500834	Promoter activity of the gene encoding the beta-amyloid precursor protein is up-regulated by growth factors, phorbol ester, retinoic acid and interleukin-1.	D K Lahiri 1, C Nall	Brain Res Mol Brain Res	1995 Sep	32(2):233-40
7589331	Clusterin (apoJ) alters the aggregation of amyloid beta-peptide (A beta 1-42) and forms slowly sedimenting A beta complexes that cause oxidative stress.	T Oda 1, P Wals, H H Osterburg, S A Johnson, G M Pasinetti, T E Morgan, I Rozovsky, W B Stine, S W Snyder, T F Holzman, et al.	Exp Neurol	1995 Nov	136(1):22-31
7600183	Aggregation state and neurotoxic properties of Alzheimer beta-amyloid peptide.	D R Howlett 1, K H Jennings, D C Lee, M S Clark, F Brown, R Wetzel, S J Wood, P Camilleri, G W Roberts	Neurodegeneration	1995 Mar	4(1):23-32.
7621505	Modulation of the PC12 cell response to nerve growth factor by antisense oligonucleotide to amyloid precursor protein.	R E Majocha 1, S Agrawal, J Y Tang, E W Humke, C A Marotta	Cell Mol Neurobiol	1994 Oct	14(5):425-37
7697365	beta-Amyloid polypeptide increases calcium-uptake in PC12 cells: a possible mechanism for its cellular toxicity in Alzheimer's disease.	R Fukuyama 1, K C Wadhwani, Z Galdzicki, S I Rapoport, G Ehrenstein	Brain Res	1994 Dec 26	667(2):269-72
7724043	Sulfated glycosaminoglycans and dyes attenuate the neurotoxic effects of beta-amyloid in rat PC12 cells	S J Pollack 1, I I Sadler, S R Hawtin, V J Tailor, M S Shearman	Neurosci Lett	1995 Jan 23	184(2):113-6
7790874	Apoptotic cell death induced by beta-amyloid 1-42 peptide is cell type dependent.	M Gschwind 1, G Huber	J Neurochem	1995 Jul	65(1):292-300
7892192	Activation of a neurofilament kinase, a tau kinase, and a tau phosphatase by decreased ATP levels in nerve growth factor-differentiated PC-12 cells.	M L Bush 1, J S Miyashiro, V M Ingram	Proc Natl Acad Sci U S A	1995 Mar 14	92(6):1861-5
7903532	BCL-2 prevents killing of neuronal cells by glutamate but not by amyloid beta protein.	C Behl 1, L Hovey 3rd, S Krajewski, D Schubert, J C Reed	Biochem Biophys Res Commun	1993 Dec 15	197(2):949-56
7980587	Purification and characterization of brain clusterin.	T Oda 1, G M Pasinetti, H H Osterburg, C Anderson, S A Johnson, C E Finch	Biochem Biophys Res Commun	1994 Nov 15	204(3):1131-6
8041753	Secreted beta-amyloid precursor protein stimulates mitogen-activated protein kinase and enhances tau phosphorylation.	S M Greenberg 1, E H Koo, D J Selkoe, W Q Qiu, K S Kosik	Proc Natl Acad Sci U S A	1994 Jul 19	91(15):7104-8
8046778	Tacrine alters the secretion of the beta-amyloid precursor protein in cell lines. J Neurosci Res	D K Lahiri 1, S Lewis, M R Farlow	J Neurosci Res	1994 Apr 15	37(6):777-87
8062088	Amyloid beta peptide induces necrosis rather than apoptosis.	C Behl 1, J B Davis, F G Klier, D Schubert	Brain Res	1994 May 9	645(1-2):253-64
8069685	beta-Amyloid increases choline conductance of PC12 cells: possible mechanism of toxicity in Alzheimer's disease.	Z Galdzicki 1, R Fukuyama, K C Wadhwani, S I Rapoport, G Ehrenstein	Brain Res	1994 May 23	646(2):332-6
8221067	Membrane surface ruffling in cells that over-express Alzheimer amyloid beta/A4 C-terminal peptide.	G E Maestre 1, B A Tate, R E Majocha, C A Marotta	Brain Res	1993 Sep 3	621(1):145-9
8239282	Heat-shocked neuronal PC12 cells reveal Alzheimer's disease--associated alterations in amyloid precursor protein and tau.	G Johnson 1, L M Refolo, W Wallace	Ann N Y Acad Sci	1993 Sep 24	695:194-7
8361337	Altered expression and phosphorylation of amyloid precursor protein in heat shocked neuronal PC12 cells.	G Johnson 1, L M Refolo, C R Merril, W Wallace	Brain Res Mol Brain Res	1993 Jul	19(1-2):140-8
8361338	Reversible phosphorylation of tau to form A68 in heat-shocked neuronal PC12 cells.	W Wallace 1, G Johnson, J Sugar, C R Merril, L M Refolo	Brain Res Mol Brain Res	1993 Jul	19(1-2):149-55
8442408	Monoclonal antibody to beta peptide, recognizing amyloid deposits, neuronal cells and lipofuscin pigments in systemic organs.	H Takahashi 1, M Utsuyama, C Kurashima, H Mori, K Hirokawa	Acta Neuropathol	1993	85(2):159-66
8466596	PC12 cells release stimulatory factors after transfection with beta/A4-C-terminal DNA of the Alzheimer amyloid precursor protein	R E Majocha 1, B Tate, C A Marotta	Mol Chem Neuropathol	Jan-Feb 1993	18(1-2):99-113
8551334	Increased antioxidant enzyme activity in amyloid beta protein-resistant cells.	Y Sagara 1, R Dargusch, F G Klier, D Schubert, C Behl	J Neurosci	1996 Jan 15	16(2):497-505
8552301	Sulfonated dyes attenuate the toxic effects of beta-amyloid in a structure-specific fashion	S J Pollack 1, I I Sadler, S R Hawtin, V J Tailor, M S Shearman	Neurosci Lett	1995 Sep 15	197(3):211-4
8584217	Propagation of intercellular calcium waves in PC12 cells overexpressing a carboxy-terminal fragment of amyloid precursor protein	B D Lynn 1, C A Marotta, J I Nagy	Neurosci Lett	995 Oct 13	199(1):21-4
8597471	Dehydroepiandrosterone augments M1-muscarinic receptor-stimulated amyloid precursor protein secretion in desensitized PC12M1 cells.	H D Danenberg 1, R Haring, E Heldman, D Gurwitz, D Ben-Nathan, Z Pittel, A Zuckerman, A Fisher	Ann N Y Acad Sci	1995 Dec 29	774:300-3
8624113	Free radicals in the neurotoxic actions of beta-amyloid.	J S Richardson 1, Y Zhou, U Kumar	Ann N Y Acad Sci	1996 Jan 17	777:362-7
8667002	Beta-amyloid-induced cell toxicity: enhancement of 3-(4,5-dimethylthiazol-2-yl)-2,5-diphenyltetrazolium bromide-dependent cell death.	C Hertel 1, N Hauser, R Schubenel, B Seilheimer, J A Kemp	J Neurochem	1996 Jul	67(1):272-6
8700905	Expression of the C terminus of the amyloid precursor protein alters growth factor responsiveness in stably transfected PC12 cells.	F A Sandhu 1, Y Kim, K A Lapan, M Salim, V Aliuddin, S B Zain	Proc Natl Acad Sci U S A	1996 Mar 5	93(5):2180-5
8731376	Cytotoxicity of prion protein peptide (PrP106-126) differs in mechanism from the cytotoxic activity of the Alzheimer's disease amyloid peptide, A beta 25-35.	J Hope 1, M S Shearman, H C Baxter, A Chong, S M Kelly, N C Price	Neurodegeneration	1996 Mar	5(1):1-11.
8751438	RAGE and amyloid-beta peptide neurotoxicity in Alzheimer's disease.	S D Yan 1, X Chen, J Fu, M Chen, H Zhu, A Roher, T Slattery, L Zhao, M Nagashima, J Morser, A Migheli, P Nawroth, D Stern, A M Schmidt	Nature	1996 Aug 22	382(6593):685-91
8813406	IL-1 and anti-inflammatory drugs modulate A beta cytotoxicity in PC12 cells.	M O Fagarasan 1, P S Aisen	Brain Res	1996 Jun 3	723(1-2):231-4
8941712	Alzheimer-associated presenilin-2 confers increased sensitivity to apoptosis in PC12 cells.	G Deng 1, C J Pike, C W Cotman	FEBS Lett	1996 Nov 11	397(1):50-4
8981409	Cholesterol protects PC12 cells from beta-amyloid induced calcium disordering and cytotoxicity.	Y Zhou 1, J S Richardson	Neuroreport	1996 Nov 4	7(15-17):2487-90
9030627	Melatonin prevents death of neuroblastoma cells exposed to the Alzheimer amyloid peptide.	M A Pappolla 1, M Sos, R A Omar, R J Bick, D L Hickson-Bick, R J Reiter, S Efthimiopoulos, N K Robakis	J Neurosci	1997 Mar 1	17(5):1683-90
9037507	Preferential adsorption, internalization and resistance to degradation of the major isoform of the Alzheimer's amyloid peptide, A beta 1-42, in differentiated PC12 cells	D Burdick 1, J Kosmoski, M F Knauer, C G Glabe	Brain Res	1997 Jan 23	746(1-2):275-84
9039647	Expression of mutant amyloid precursor proteins induces apoptosis in PC12 cells.	B Zhao 1, F J Chrest, W E Horton Jr, S S Sisodia, J W Kusiak	J Neurosci Res	1997 Feb 1	47(3):253-63
9045663	Interaction of the phosphotyrosine interaction/phosphotyrosine binding-related domains of Fe65 with wild-type and mutant Alzheimer's beta-amyloid precursor proteins.	N Zambrano 1, J D Buxbaum, G Minopoli, F Fiore, P De Candia, S De Renzis, R Faraonio, S Sabo, J Cheetham, M Sudol, T Russo	J Biol Chem	1997 Mar 7	272(10):6399-405
9085254	The cytoplasmic domain of Alzheimer's amyloid precursor protein is phosphorylated at Thr654, Ser655, and Thr668 in adult rat brain and cultured cells.	M Oishi 1, A C Nairn, A J Czernik, G S Lim, T Isohara, S E Gandy, P Greengard, T Suzuki	Mol Med	1997 Feb	3(2):111-23
9108113	Disaggregation of Alzheimer beta-amyloid by site-directed mAb.	B Solomon 1, R Koppel, D Frankel, E Hanan-Aharon	Proc Natl Acad Sci U S A	1997 Apr 15	94(8):4109-12
9126327	Elevated amyloid beta protein(1-40) level induces CREB phosphorylation at serine-133 via p44/42 MAP kinase (Erk1/2)-dependent pathway in rat pheochromocytoma PC12 cells.	N Sato 1, K Kamino, K Tateishi, T Satoh, Y Nishiwaki, A Yoshiiwa, T Miki, T Ogihara	Biochem Biophys Res Commun	1997 Mar 27	232(3):637-42
9144195	Evidence for phosphorylation and oligomeric assembly of presenilin 1.	M Seeger 1, C Nordstedt, S Petanceska, D M Kovacs, G K Gouras, S Hahne, P Fraser, L Levesque, A J Czernik, P S George-Hyslop, S S Sisodia, G Thinakaran, R E Tanzi, P Greengard, S Gandy	Proc Natl Acad Sci U S A	1997 May 13	94(10):5090-4
9151738	Alzheimer's presenilin mutation sensitizes neural cells to apoptosis induced by trophic factor withdrawal and amyloid beta-peptide: involvement of calcium and oxyradicals.	Q Guo 1, B L Sopher, K Furukawa, D G Pham, N Robinson, G M Martin, M P Mattson	J Neurosci	1997 Jun 1	17(11):4212-22
9169406	Developmental regulation of presenilin-1 processing in the brain suggests a role in neuronal differentiation.	H Hartmann 1, J Busciglio, K H Baumann, M Staufenbiel, B A Yankner	J Biol Chem	1997 Jun 6	272(23):14505-8
9189035	Presenilin-1 protein expression in familial and sporadic Alzheimer's disease	A I Levey 1, C J Heilman, J J Lah, N R Nash, H D Rees, M Wakai, S S Mirra, D B Rye, D Nochlin, T D Bird, E J Mufson	Ann Neurol	1997 Jun	41(6):742-53
9209273	Anti-brain spectrin immunoreactivity in Alzheimer's disease: degradation of spectrin in an animal model of cholinergic degeneration. 91-8.	C Fernández-Shaw 1, A Marina, P Cazorla, F Valdivieso, J Vázquez	J Neuroimmunol	1997 Jul	77(1):91-8
9224802	Different effects of Alzheimer-associated mutations of presenilin 1 on its processing.	O Murayama 1, T Honda, M Mercken, M Murayama, K Yasutake, N Nihonmatsu, Y Nakazato, G Michel, S Song, K Sato, H Takahashi, A Takashima	Neurosci Lett	1997 Jun 20	229(1):61-4
9256496	Inhibition of the electrostatic interaction between beta-amyloid peptide and membranes prevents beta-amyloid-induced toxicity.	C Hertel 1, E Terzi, N Hauser, R Jakob-Rotne, J Seelig, J A Kemp	Proc Natl Acad Sci U S A	1997 Aug 19	94(17):9412-6
9271002	Effects of cadmium, copper, and zinc and beta APP processing and turnover in COS-7 and PC12 cells.	M Smedman 1, A Potempska, R Rubenstein, W Ju, N Ramakrishna, R B Denman	Mol Chem Neuropathol	1997 May	31(1):13-28
9278388	Nerve growth factor-independent reduction in choline acetyltransferase activity in PC12 cells expressing mutant presenilin-1.	W A Pedersen 1, Q Guo, B K Hartman, M P Mattson	J Biol Chem	1997 Sep 5	272(36):22397-400
9281605	Enhanced release of secreted form of Alzheimer's amyloid precursor protein from PC12 cells by nicotine.	S H Kim 1, Y K Kim, S J Jeong, C Haass, Y H Kim, Y H Suh	Mol Pharmacol	1997 Sep	52(3):430-6
9329715	Effects of cholinesterase inhibitors on the secretion of beta-amyloid precursor protein in cell cultures.	D K Lahiri 1, M R Farlow, J I Nurnberger Jr, N H Greig	Ann N Y Acad Sci	1997 Sep 26	826:416-21
9390997	Regulation of amyloid precursor protein catabolism involves the mitogen-activated protein kinase signal transduction pathway.	J Mills 1, D Laurent Charest, F Lam, K Beyreuther, N Ida, S L Pelech, P B Reiner	J Neurosci	1997 Dec 15	17(24):9415-22.
9398627	Aberrant tau phosphorylation and neurite retraction during NGF deprivation in PC12 cells.	R Nuydens 1, G Dispersyn, M de Jong, G van den Kieboom, M Borgers, H Geerts	Biochem Biophys Res Commun	1997 Nov 26	240(3):687-91
9407389	Melatonin alters the metabolism of the beta-amyloid precursor protein in the neuroendocrine cell line PC12.	W Song 1, D K Lahiri	J Mol Neurosci	1997 Oct	9(2):75-92
9427376	Estrogens stabilize mitochondrial function and protect neural cells against the pro-apoptotic action of mutant presenilin-1.	M P Mattson 1, N Robinson, Q Guo	Neuroreport	1997 Dec 1	8(17):3817-21
9453546	Regulation of secretion of Alzheimer amyloid precursor protein by the mitogen-activated protein kinase cascade.	J Desdouits-Magnen 1, F Desdouits, S Takeda, L J Syu, A R Saltiel, J D Buxbaum, A J Czernik, A C Nairn, P Greengard	J Neurochem	1998 Feb	70(2):524-30
9462471	Acute application of human amylin, unlike beta-amyloid peptides, kills undifferentiated PC12 cells by apoptosis.	G A MacGibbon 1, G J Cooper, M Dragunow	Neuroreport	1997 Dec 22	8(18):3945-50
9501245	Calbindin D28k blocks the proapoptotic actions of mutant presenilin 1: reduced oxidative stress and preserved mitochondrial function.	Q Guo 1, S Christakos, N Robinson, M P Mattson	Proc Natl Acad Sci U S A	1998 Mar 17	95(6):3227-32
9546346	Evidence of oxidative stress and in vivo neurotoxicity of beta-amyloid in a transgenic mouse model of Alzheimer's disease: a chronic oxidative paradigm for testing antioxidant therapies in vivo.	M A Pappolla 1, Y J Chyan, R A Omar, K Hsiao, G Perry, M A Smith, P Bozner Affiliations expand	Am J Pathol	1998 Apr	152(4):871-7
9547230	Stable complexes involving acetylcholinesterase and amyloid-beta peptide change the biochemical properties of the enzyme and increase the neurotoxicity of Alzheimer's fibrils	A Alvarez 1, R Alarcón, C Opazo, E O Campos, F J Muñoz, F H Calderón, F Dajas, M K Gentry, B P Doctor, F G De Mello, N C Inestrosa	J Neurosci	1998 May 1	18(9):3213-23
9565971	Oxidized lipoproteins may play a role in neuronal cell death in Alzheimer disease	B Draczynska-Lusiak 1, A Doung, A Y Sun	Mol Chem Neuropathol	1998 Feb	33(2):139-48
9566621	Vasopressin and bradykinin regulate secretory processing of the amyloid protein precursor of Alzheimer's disease.	R M Nitsch 1, C Kim, J H Growdon	Neurochem Res	1998 May	23(5):807-14
9575187	Secreted beta-amyloid precursor protein counteracts the proapoptotic action of mutant presenilin-1 by activation of NF-kappaB and stabilization of calcium homeostasis.	Q Guo 1, N Robinson, M P Mattson	J Biol Chem	1998 May 15	273(20):12341-51
9601082	Resistance to the apoptotic effect of aggregated amyloid-beta peptide in several different cell types including neuronal- and hepatoma-derived cell lines.	M Mazziotti 1, D H Perlmutter	Biochem J	1998 Jun 1	332 ( Pt 2)(Pt 2):517-24
9602061	Cloning and characterization of the presenilin-2 gene promoter.	K R Pennypacker 1, R Fuldner, R Xu, H Hernandez, D Dawbarn, N Mehta, J Perez-Tur, M Baker, M Hutton	Brain Res Mol Brain Res	1998 May	56(1-2):57-65
9602112	Increased expression of amyloid precursor protein and amyloid precursor-like protein 2 during trophic factor withdrawal-induced death of neuronal PC12 cells.	W Araki 1, R J Wurtman	Brain Res Mol Brain Res	1998 May	56(1-2):169-77
9614221	Increased sensitivity to mitochondrial toxin-induced apoptosis in neural cells expressing mutant presenilin-1 is linked to perturbed calcium homeostasis and enhanced oxyradical production.	J N Keller 1, Q Guo, F W Holtsberg, A J Bruce-Keller, M P Mattson	J Neurosci	1998 Jun 15	18(12):4439-50
9631459	Tacrine and donepezil attenuate the neurotoxic effect of A beta(25-35) in rat PC12 cells. Neuroreport	A L Svensson 1, A Nordberg	Neuroreport	1998 May 11	9(7):1519-22
9632306	Production of paired helical filament, tau-like proteins by PC12 cells: a model of neurofibrillary degeneration.	W Bondareff 1, S S Matsuyama, P Dell'Albani	J Neurosci Res	1998 Jun 1	52(5):498-504
9685602	An region upstream of the gene promoter for the beta-amyloid precursor protein interacts with proteins from nuclear extracts of the human brain and PC12 cells	D K Lahiri 1	Brain Res Mol Brain Res	1998 Jul 15	58(1-2):112-22
9701251	Par-4 is a mediator of neuronal degeneration associated with the pathogenesis of Alzheimer disease	Q Guo 1, W Fu, J Xie, H Luo, S F Sells, J W Geddes, V Bondada, V M Rangnekar, M P Mattson	Nat Med	1998 Aug	4(8):957-62
9714466	The inhibitory effect of laminin 1 and synthetic peptides deduced from the sequence in the laminin alpha1 chain on Abeta40 fibril formation in vitro.	A Monji 1, K Tashiro, Y Hayashi, I Yoshida, N Tashiro	Neurosci Lett	1998 Jul 17	251(1):65-8
9718985	Ascorbic acid prevents beta-amyloid-induced intracellular calcium increase and cell death in PC12 cells.	S Yallampalli 1, M A Micci, G Taglialatela	Neurosci Lett	1998 Jul 24	251(2):105-8
9883888	Estrogen protects neuronal cells from the cytotoxicity induced by acetylcholinesterase-amyloid complexes.	A B Bonnefont 1, F J Muñoz, N C Inestrosa	FEBS Lett	1998 Dec 18	441(2):220-4
10027392	Microvessels from Alzheimer's disease brains kill neurons in vitro.	P Grammas 1, P Moore, P H Weigel	Am J Pathol	1999 Feb	154(2):337-42
10066788	Anti-apoptotic role of telomerase in pheochromocytoma cells.	W Fu 1, J G Begley, M W Killen, M P Mattson	J Biol Chem	1999 Mar 12	274(11):7264-71
10214973	Inhibition of beta-amyloid cytotoxicity by midkine.	G S Yu 1, J Hu, H Nakagawa	Neurosci Lett	1998 Oct 2	254(3):125-8
10231726	Melatonin affects the metabolism of the beta-amyloid precursor protein in different cell types.	D K Lahiri 1	J Pineal Res	1999 Apr	26(3):137-46
10321481	Benzolactam (BL) enhances sAPP secretion in fibroblasts and in PC12 cells.	D Ibarreta 1, M Duchén, D Ma, L Qiao, A P Kozikowski, R Etcheberrigaray	Neuroreport	1999 Apr 6	10(5):1035-40
10341243	Role of phosphorylation of Alzheimer's amyloid precursor protein during neuronal differentiation.	K Ando 1, M Oishi, S Takeda, K Iijima, T Isohara, A C Nairn, Y Kirino, P Greengard, T Suzuki	J Neurosci	1999 Jun 1	19(11):4421-7
10353333	Laminin inhibits both Abeta40 and Abeta42 fibril formation but does not affect Abeta40 or Abeta42-induced cytotoxicity in PC12 cells.	A Monji 1, K Tashiro, I Yoshida, H Kaname, Y Hayashi, K Matsuda, N Tashiro	Neurosci Lett	1999 May 7	266(2):85-8
10359075	Neurotoxicity of acetylcholinesterase amyloid beta-peptide aggregates is dependent on the type of Abeta peptide and the AChE concentration present in the complexes.	F J Muñoz 1, N C Inestrosa	FEBS Lett	1999 May 7	450(3):205-9
10377346	Mutant presenilin-1 induces apoptosis and downregulates Akt/PKB.	C C Weihl 1, G D Ghadge, S G Kennedy, N Hay, R J Miller, R P Roos	J Neurosci	1999 Jul 1	19(13):5360-9.
10383401	Involvement of cell cycle elements, cyclin-dependent kinases, pRb, and E2F x DP, in B-amyloid-induced neuronal death.	A Giovanni 1, F Wirtz-Brugger, E Keramaris, R Slack, D S Park	J Biol Chem	1999 Jul 2	274(27):19011-6
10407184	Promoter activity of the beta-amyloid precursor protein gene is negatively modulated by an upstream regulatory element.	D K Lahiri 1, C Nall, Y W Ge	Brain Res Mol Brain Res	1999 Jul 23	71(1):32-41
10408810	Involvement of oxidative stress on the impairment of energy metabolism induced by A beta peptides on PC12 cells: protection by antioxidants.	C Pereira 1, M S Santos, C Oliveira	Neurobiol Dis	1999 Jun	6(3):209-19
10412031	Phytoestrogen kaempferol (3,4',5,7-tetrahydroxyflavone) protects PC12 and T47D cells from beta-amyloid-induced toxicity	A Roth 1, W Schaffner, C Hertel	J Neurosci Res	1999 Aug 1	57(3):399-404
10419516	Potent neuroprotective properties against the Alzheimer beta-amyloid by an endogenous melatonin-related indole structure, indole-3-propionic acid	Y J Chyan 1, B Poeggeler, R A Omar, D G Chain, B Frangione, J Ghiso, M A Pappolla	J Biol Chem	1999 Jul 30	274(31):21937-42
10486199	Bcl-2 facilitates recovery from DNA damage after oxidative stress.	G Deng 1, J H Su, K J Ivins, B Van Houten, C W Cotman	Exp Neurol	1999 Sep	159(1):309-18
10501192	The up-regulation of endosomal-lysosomal components in amyloid beta-resistant cells. J Neurochem, 1999. 73(4): p. 1477-82.	Y Li 1, C Xu, D Schubert	J Neurochem	1999 Oct	73(4):1477-82
10507529	Bcl-X(L) inhibits apoptosis and necrosis produced by Alzheimer's beta-amyloid1-40 peptide in PC12 cells.	J Tan 1, T Town, A Placzek, A Kundtz, H Yu, M Mullan	Neurosci Lett	1999 Sep 3	272(1):5-8
10509383	Twenty-nine missense mutations linked with familial Alzheimer's disease alter the processing of presenilin 1.	O Murayama 1, M Murayama, T Honda, X Sun, N Nihonmatsu, A Takashima	Prog Neuropsychopharmacol Biol Psychiatry	1999 Jul	23(5):905-13
10521604	PC12 cells transfected with a C-terminal fragment of the amyloid precursor protein (APP C-100), exhibit enhanced sensitivity to the calcium ionophore A23187, and diminished sensitivity to hydrogen peroxide	C McKeon-O'Malley 1, J Wells, R Fine, M D Ullman, L Volicer	Brain Res Mol Brain Res	1999 Sep 8	72(1):103-7
10529479	Enhanced BK-induced calcium responsiveness in PC12 cells expressing the C100 fragment of the amyloid precursor protein.	A Pascale 1, S Bhagavan, T J Nelson, R L Neve, D L McPhie, R Etcheberrigaray	Brain Res Mol Brain Res	1999 Oct 1	72(2):205-13
10575089	Free radicals and lipid peroxidation do not mediate beta-amyloid-induced neuronal cell death.	Z X Yao 1, K Drieu, L I Szweda, V Papadopoulos	Brain Res	1999 Nov 20	847(2):203-10
10588574	Oxidative stress differentially modulates phosphorylation of ERK, p38 and CREB induced by NGF or EGF in PC12 cells	L Zhang 1, R S Jope	Neurobiol Aging	May-Jun 1999	20(3):271-8
10611943	A sulfated proteoglycan aggregation factor mediates amyloid-beta peptide fibril formation and neurotoxicity	J McLaurin 1, T Franklin, W J Kuhns, P E Fraser	Amyloid	1999 Dec	6(4):233-43
10619630	Beta-estradiol attenuate amyloid beta-peptide toxicity via nicotinic receptors.	A L Svensson 1, A Nordberg	Neuroreport	1999 Nov 26	10(17):3485-9
10627591	Neuronal-glial interactions mediated by interleukin-1 enhance neuronal acetylcholinesterase activity and mRNA expression.	Y Li 1, L Liu, J Kang, J G Sheng, S W Barger, R E Mrak, W S Griffin	J Neurosci	2000 Jan 1	20(1):149-55
10636471	Inhibition of the NGF and IL-1beta-induced expression of Alzheimer's amyloid precursor protein by antisense oligonucleotides.	K A Chang 1, S H Kim, Y Sakaki, H S Kim, C W Park, Y H Suh	J Mol Neurosci	1999 Feb	12(1):69-74
10651877	A novel carboxypeptidase B that processes native beta-amyloid precursor protein is present in human hippocampus	A Matsumoto 1, K Itoh, R Matsumoto	Eur J Neurosci	2000 Jan	12(1):227-38
10657533	Fibrillar Alzheimer's amyloid peptide Abeta(1-42) stimulates low density lipoprotein binding and cell association, free radical production and cell cytotoxicity in PC12 cells	S Janciauskiene 1, H T Wright, S Lindgren	Neuropeptides	1999 Dec	33(6):510-6
10662829	Caspase-2 mediates neuronal cell death induced by beta-amyloid.	C M Troy 1, S A Rabacchi, W J Friedman, T F Frappier, K Brown, M L Shelanski	J Neurosci	2000 Feb 15	20(4):1386-92
10684867	Neurons regulate extracellular levels of amyloid beta-protein via proteolysis by insulin-degrading enzyme.	K Vekrellis 1, Z Ye, W Q Qiu, D Walsh, D Hartley, V Chesneau, M R Rosner, D J Selkoe	J Neurosci	2000 Mar 1	20(5):1657-65.
10747907	Interaction of tau with the neural membrane cortex is regulated by phosphorylation at sites that are modified in paired helical filaments.	T Maas 1, J Eidenmüller, R Brandt	J Biol Chem	2000 May 26	275(21):15733-40
10759841	Toxicity of non-abeta component of Alzheimer's disease amyloid, and N-terminal fragments thereof, correlates to formation of beta-sheet structure and fibrils.	A M Bodles 1, D J Guthrie, P Harriott, P Campbell, G B Irvine	Eur J Biochem	2000 Apr	267(8):2186-94
10762662	beta-amyloid peptide-induced death of PC 12 cells and cerebellar granule cell neurons is inhibited by long-term lithium treatment.	H Wei 1, P R Leeds, Y Qian, W Wei, R Chen, D Chuang	Eur J Pharmacol	2000 Mar 31	392(3):117-23
10764737	Presenilin-1 mutations increase levels of ryanodine receptors and calcium release in PC12 cells and cortical neurons	S L Chan 1, M Mayne, C P Holden, J D Geiger, M P Mattson	J Biol Chem	2000 Jun 16	275(24):18195-200
10764800	Inositol stereoisomers stabilize an oligomeric aggregate of Alzheimer amyloid beta peptide and inhibit abeta -induced toxicity.	J McLaurin 1, R Golomb, A Jurewicz, J P Antel, P E Fraser	J Biol Chem	2000 Jun 16	275(24):18495-502
10797560	APP carboxyl-terminal fragment without or with abeta domain equally induces cytotoxicity in differentiated PC12 cells and cortical neurons.	J P Lee 1, K A Chang, H S Kim, S S Kim, S J Jeong, Y H Suh	J Neurosci Res	2000 May 15	60(4):565-70
10832008	Protective effects of huperzine A on beta-amyloid(25-35) induced oxidative injury in rat pheochromocytoma cells.	X Q Xiao 1, R Wang, Y F Han, X C Tang	Neurosci Lett	2000 Jun 9	286(3):155-8
10837914	Analysis of the 5'-flanking region of the beta-amyloid precursor protein gene that contributes to increased promoter activity in differentiated neuronal cells.	D K Lahiri 1, W Song1, Y W Ge	Brain Res Mol Brain Res	2000 May 5	77(2):185-98
10901162	Inhibitory effect of Artemisia asiatica alkaloids on acetylcholinesterase activity from rat PC12 cells.	H J Heo 1, H C Yang, H Y Cho, B Hong, S T Lim, H J Park, K H Kim, H K Kim, D H Shin	Mol Cells	2000 Jun 30	10(3):253-62
10928985	Carboxyl-terminal fragment of Alzheimer's APP destabilizes calcium homeostasis and renders neuronal cells vulnerable to excitotoxicity.	H S Kim 1, C H Park, S H Cha, J H Lee, S Lee, Y Kim, J C Rah, S J Jeong, Y H Suh	FASEB J	2000 Aug	14(11):1508-17
10940229	Inhibition of beta-amyloid-induced neurotoxicity by imidazopyridoindoles derived from a synthetic combinatorial library.	N Reixach 1, E Crooks, J M Ostresh, R A Houghten, S E Blondelle	J Struct Biol	2000 Jun	130(2-3):247-58
10956426	Huperzine A and tacrine attenuate beta-amyloid peptide-induced oxidative injury.	X Q Xiao 1, R Wang, X C Tang	J Neurosci Res	2000 Sep 1	61(5):564-9
10960608	Par-4 induces cholinergic hypoactivity by suppressing ChAT protein synthesis and inhibiting NGF-inducibility of ChAT activity.	Q Guo 1, J Xie, H Du	Brain Res	2000 Aug 25	874(2):221-32
10974437	Guanosine 3',5'-cyclic monophosphate mediated inhibition of cell death induced by nerve growth factor withdrawal and beta-amyloid: protective effects of propentofylline.	F Wirtz-Brugger 1, A Giovanni	Neuroscience	2000	99(4):737-50
10987823	Overexpression of glutathione peroxidase increases the resistance of neuronal cells to Abeta-mediated neurotoxicity	M Barkats 1, S Millecamps, P Abrioux, M C Geoffroy, J Mallet	J Neurochem	2000 Oct	75(4):1438-46
10996445	Huperzine B, a novel acetylcholinesterase inhibitor, attenuates hydrogen peroxide induced injury in PC12 cells.	H Y Zhang 1, X C Tang	Neurosci Lett	2000 Sep 29	292(1):41-4
11007892	The human DIMINUTO/DWARF1 homolog seladin-1 confers resistance to Alzheimer's disease-associated neurodegeneration and oxidative stress.	I Greeve 1, I Hermans-Borgmeyer, C Brellinger, D Kasper, T Gomez-Isla, C Behl, B Levkau, R M Nitsch	J Neurosci	2000 Oct 1	20(19):7345-52
11042363	Protein kinase C iota protects neural cells against apoptosis induced by amyloid beta-peptide	J Xie 1, Q Guo, H Zhu, M W Wooten, M P Mattson	Brain Res Mol Brain Res	2000 Oct 20	82(1-2):107-13
11053240	Acceleration of phosphatidylcholine synthesis and breakdown by inhibitors of mitochondrial function in neuronal cells: a model of the membrane defect of Alzheimer's disease.	S A Farber 1, B E Slack, J K Blusztajn	FASEB J	2000 Nov	14(14):2198-206
11095498	Tumor necrosis factor-alpha and nerve growth factor synergistically induce iNOS in pheochromocytoma cells.	N J Macdonald 1, G Taglialatela	Neuroreport	2000 Nov 9	11(16):3453-6
11158238	The regulation of presenilin-1 by nerve growth factor.	S E Counts 1, J J Lah, A I Levey	J Neurochem	2001 Feb	76(3):679-89
11166702	The Ginkgo biloba extract EGb 761 rescues the PC12 neuronal cells from beta-amyloid-induced cell death by inhibiting the formation of beta-amyloid-derived diffusible neurotoxic ligands.	Z Yao 1, K Drieu, V Papadopoulos	Brain Res.	2001 Jan 19	889(1-2):181-90
11200083	Vinpocetine attenuates the metabolic dysfunction induced by amyloid beta-peptides in PC12 cells.	C Pereira 1, P Agostinho, C R Oliveira	Free Radic Res	2001 Oct	35(4):following 446
11223020	Acidic pH promotes the formation of toxic fibrils from beta-amyloid peptide.	Y Su 1, P T Chang	Brain Res	2001 Mar 2	893(1-2):287-91
11229535	Effect of zinc ions on the cytotoxicity induced by the amyloid beta-peptide.	P Moreira 1, C Pereira, M S Santos, C Oliveira	Antioxid Redox Signal	Summer 2000	2(2):317-25
11230875	Effects of nicotine on APP secretion and Abeta- or CT(105)-induced toxicity.	J Seo 1, S Kim, H Kim, C H Park, S Jeong, J Lee, S H Choi, K Chang, J Rah, J Koo, E Kim, Y Suh	Biol Psychiatry	2001 Feb 1	49(3):240-7
11277571	Mitochondrial cytochrome c oxidase subunit III is selectively down-regulated by aluminum exposure in PC12S cells	F Bosetti 1, G Solaini, E A Tendi, E G Chikhale, K Chandrasekaran, S I Rapoport	Neuroreport	2001 Mar 26	12(4):721-4
11279271	beta-Amyloid-induced neuronal apoptosis requires c-Jun N-terminal kinase activation.	C M Troy 1, S A Rabacchi, Z Xu, A C Maroney, T J Connors, M L Shelanski, L A Greene	J Neurochem	2001 Apr	77(1):157-64
11288146	Elevated vulnerability to oxidative stress-induced cell death and activation of caspase-3 by the Swedish amyloid precursor protein mutation.	A Eckert 1, B Steiner, C Marques, S Leutz, H Romig, C Haass, W E Müller	J Neurosci Res	2001 Apr 15	64(2):183-92
11297823	Curcuminoids from Curcuma longa L. (Zingiberaceae) that protect PC12 rat pheochromocytoma and normal human umbilical vein endothelial cells from betaA(1-42) insult.	D S Kim 1, S Y Park, J K Kim	Neurosci Lett	2001 Apr 27	303(1):57-61
11403956	Huperzine A and donepezil protect rat pheochromocytoma cells against oxygen-glucose deprivation.	J Zhou 1, Y Fu, X C Tang	Neurosci Lett	2001 Jun 22	306(1-2):53-6
11413227	The relationship between the aggregational state of the amyloid-beta peptides and free radical generation by the peptides.	A Monji 1, H Utsumi, T Ueda, T Imoto, I Yoshida, S Hashioka, K Tashiro, N Tashiro	J Neurochem	2001 Jun	77(6):1425-32
11461974	Identification of the region of non-Abeta component (NAC) of Alzheimer's disease amyloid responsible for its aggregation and toxicity.	A M Bodles 1, D J Guthrie, B Greer, G B Irvine	J Neurochem	2001 Jul	78(2):384-95
11510486	Neuroprotective and neurotrophic effects of quinic acids from Aster scaber in PC12 cells	J Y Hur 1, Y Soh, B H Kim, K Suk, N W Sohn, H C Kim, H C Kwon, K R Lee, S Y Kim	Biol Pharm Bull	2001 Aug	24(8):921-4
11518526	Cholesterol, a modulator of membrane-associated Abeta-fibrillogenesis and neurotoxicity.	C M Yip 1, E A Elton, A A Darabie, M R Morrison, J McLaurin	J Mol Biol	2001 Aug 24	311(4):723-34
11553674	Effect of the Alzheimer amyloid fragment Abeta(25-35) on Akt/PKB kinase and survival of PC12 cells.	D Martín 1, M Salinas, R López-Valdaliso, E Serrano, M Recuero, A Cuadrado	J Neurochem	2001 Sep	78(5):1000-8
11557751	Reduction in cholesterol and sialic acid content protects cells from the toxic effects of beta-amyloid peptides.	S S Wang 1, D L Rymer, T A Good	J Biol Chem	2001 Nov 9	276(45):42027-34
11604391	Angiotensin-converting enzyme degrades Alzheimer amyloid beta-peptide (A beta ); retards A beta aggregation, deposition, fibril formation; and inhibits cytotoxicity.	J Hu 1, A Igarashi, M Kamata, H Nakagawa	J Biol Chem	2001 Dec 21	276(51):47863-8
11640947	Altered subcellular distribution of transcriptional regulators in response to Abeta peptide and during Alzheimer's disease.	K Jordan-Sciutto 1, J Rhodes, R Bowser	Mech Ageing Dev	2001 Dec	123(1):11-20
11676296	Protective effect of 4',5-dihydroxy-3',6,7-trimethoxyflavone from Artemisia asiatica against Abeta-induced oxidative stress in PC12 cells.	H J Heo 1, H Y Cho, B Hong, H K Kim, E K Kim, B G Kim, D H Shin	Amyloid	2001 Sep	8(3):194-201
11701763	Vaccination with soluble Abeta oligomers generates toxicity-neutralizing antibodies.	M P Lambert 1, K L Viola, B A Chromy, L Chang, T E Morgan, J Yu, D L Venton, G A Krafft, C E Finch, W L Klein	J Neurochem	2001 Nov	79(3):595-605
11750760	Different protective roles in vitro of alpha- and beta-domains of growth inhibitory factor (GIF) on neuron injuries caused by oxygen free radicals.	H Ren 1, Q Ji, Y Liu, B Ru	Biochim Biophys Acta	2001 Dec 5	1568(2):129-34
11755260	Stereoselectivities of enantiomers of huperzine A in protection against beta-amyloid(25-35)-induced injury in PC12 and NG108-15 cells and cholinesterase inhibition in mice	Hai Yan Zhang 1, Yan Qi Liang, Xi Can Tang, Xu Chang He, Dong Lu Bai	Neurosci Lett	2002 Jan 14	317(3):143-6
11895105	Nicotine increases the expression of high affinity nerve growth factor receptors in both in vitro and in vivo.	Ramamohana R Jonnala 1, Alvin V Terry Jr, Jerry J Buccafusco	Life Sci	2002 Feb 15	70(13):1543-54
11911460	Inhibitory effect of zeatin, isolated from Fiatoua villosa, on acetylcholinesterase activity from PC12 cells.	Ho-Jin Heo 1, Seong-Chan Hong, Hong-Yon Cho, Bumshik Hong, Hye-Kyung Kim, Eun-Ki Kim, Dong-Hoon Shin	Mol Cells	2002 Feb 28	13(1):113-7
11918971	Acetaminophen protects hippocampal neurons and PC12 cultures from amyloid beta-peptides induced oxidative stress and reduces NF-kappaB activation.	M Bisaglia 1, V Venezia, P Piccioli, S Stanzione, C Porcile, C Russo, F Mancini, C Milanese, G Schettini	Neurochem Int	2002 Jul	41(1):43-54
12009502	Heparin attenuates cytotoxic and inflammatory activity of Alzheimer amyloid-beta in vitro.	Luigi Bergamaschini 1, Cesare Donarini, Emanuela Rossi, Ada De Luigi, Carlo Vergani, Maria Grazia De Simoni	Neurobiol Aging	Jul-Aug 2002	23(4):531-6
12025816	Numb modifies neuronal vulnerability to amyloid beta-peptide in an isoform-specific manner by a mechanism involving altered calcium homeostasis: implications for neuronal death in Alzheimer's disease.	Sic L Chan 1, Ward A Pedersen, Hiayan Zhu, Mark P Mattson	Neuromolecular Med	2002	1(1):55-67
12054502	Mechanism of membrane depolarization caused by the Alzheimer Abeta1-42 peptide.	Barbara J Blanchard 1, Veena L Thomas, Vernon M Ingram	Biochem Biophys Res Commun	2002 May 17	293(4):1197-203
12054732	Synthesis, aggregation, neurotoxicity, and secondary structure of various A beta 1-42 mutants of familial Alzheimer's disease at positions 21-23. Biochem Biophys Res Commun	Kazuma Murakami 1, Kazuhiro Irie, Akira Morimoto, Hajime Ohigashi, Mayumi Shindo, Masaya Nagao, Takahiko Shimizu, Takuji Shirasawa	Biochem Biophys Res Commun	2002 May 31	294(1):5-10
12059037	Reduction of trophic support enhances apoptosis in PC12 cells expressing Alzheimer's APP mutation and sensitizes cells to staurosporine-induced cell death	Steffen Leutz 1, Barbara Steiner, Celio A Marques, Christian Haass, Walter E Müller, Anne Eckert	J Mol Neurosci	2002 Jun	18(3):189-201
12064514	Dephosphorylation of tau protein by calcineurin triturated into neural living cells.	Qun Wei 1, Max Holzer, Martina K Brueckner, Yu Liu, Thomas Arendt	Cell Mol Neurobiol	2002 Feb	22(1):13-24
12068059	Hypoxia potentiates exocytosis and Ca2+ channels in PC12 cells via increased amyloid beta peptide formation and reactive oxygen species generation.	Kim N Green 1, John P Boyle, Chris Peers Affiliations expand	J Physiol	2002 Jun 15	541(Pt 3):1013-23
12070143	Non-steroidal anti-inflammatory drugs stimulate secretion of non-amyloidogenic precursor protein.	Yael Avramovich 1, Tamar Amit, Moussa B H Youdim	J Biol Chem	2002 Aug 30	277(35):31466-73
12117551	Pycnogenol protects neurons from amyloid-beta peptide-induced apoptosis.	Q L Peng 1, A R Buz'Zard, B H S Lau	Brain Res Mol Brain Res	2002 Jul 15	104(1):55-65
12165737	Neuroprotective effect of garlic compounds in amyloid-beta peptide-induced apoptosis in vitro	Qiaoling Peng 1, Amber R Buz'Zard, Benjamin H S Lau	Med Sci Monit	2002 Aug	8(8):BR328-37
12214026	Uncoupling of mitochondria activates protein phosphatases and inactivates MBP protein kinases.	Yuan Luo 1, Vernon M. Ingram	J Alzheimers Dis	2001 Dec	3(6):593-598
12374775	Plasma membrane cholesterol controls the cytotoxicity of Alzheimer's disease AbetaP (1-40) and (1-42) peptides	Nelson Arispe 1, Michael Doh	FASEB J	2002 Oct	16(12):1526-36
12390529	Involvement of Gadd153 in the pathogenic action of presenilin-1 mutations.	Ollivier Milhavet 1, Jennifer L Martindale, Simonetta Camandola, Sic L Chan, Devin S Gary, Aiwu Cheng, Nikki J Holbrook, Mark P Mattson	J Neurochem	2002 Nov	83(3):673-81
12397094	Beta-amyloid inhibits NOS activity by subtracting NADPH availability.	Giorgio Venturini 1, Marco Colasanti, Tiziana Persichini, Emanuela Fioravanti, Paolo Ascenzi, Letizia Palomba, Orazio Cantoni, Giovanni Musci	FASEB J	2002 Dec	16(14):1970-2
12414117	Tacrine attenuates hydrogen peroxide-induced apoptosis by regulating expression of apoptosis-related genes in rat PC12 cells. Brain Res Mol Brain Res	Rui Wang 1, Jin Zhou, Xi Can Tang	Brain Res Mol Brain Res	2002 Oct 30	107(1):1-8
12427828	Tau-mediated cytotoxicity in a pseudohyperphosphorylation model of Alzheimer's disease.	Thomas Fath 1, Jochen Eidenmüller, Roland Brandt	J Neurosci	2002 Nov 15	22(22):9733-41
12437582	22R-Hydroxycholesterol protects neuronal cells from beta-amyloid-induced cytotoxicity by binding to beta-amyloid peptide.	Zhi-Xing Yao 1, Rachel C Brown, Gary Teper, Janet Greeson, Vassilios Papadopoulos	J Neurochem	2002 Dec	83(5):1110-9
12460542	Presenilin-1 mutations sensitize neurons to DNA damage-induced death by a mechanism involving perturbed calcium homeostasis and activation of calpains and caspase-12	Sic L Chan 1, Carsten Culmsee, Norman Haughey, Wolfram Klapper, Mark P Mattson	Neurobiol Dis	2002 Oct	11(1):2-19
12485867	beta-Amyloid induces oxidative DNA damage and cell death through activation of c-Jun N terminal kinase.	Jung-Hee Jang 1, Young-Joon Surh	Ann N Y Acad Sci	2002 Nov	973:228-36
12485912	Regulation of promoter activity of the APP gene by cytokines and growth factors: implications in Alzheimer's disease.	Y-W Ge 1, D K Lahiri	Ann N Y Acad Sci	2002 Nov	973:463-7
12526028	Loss of nicotinic receptors induced by beta-amyloid peptides in PC12 cells: possible mechanism involving lipid peroxidation.	Zhi-Zhong Guan 1, Wen-Feng Yu, Ke-Ren Shan, Tomas Nordman, Jerker Olsson, Agneta Nordberg	J Neurosci Res	2003 Feb 1	71(3):397-406
12665528	A scaffold protein JIP-1b enhances amyloid precursor protein phosphorylation by JNK and its association with kinesin light chain 1.	Hidehiko Inomata 1, Yoshitaka Nakamura, Akira Hayakawa, Hiroyuki Takata, Toshiharu Suzuki, Keiji Miyazawa, Naomi Kitamura	J Biol Chem	2003 Jun 20	278(25):22946-55
12684095	Protective effect of resveratrol on beta-amyloid-induced oxidative PC12 cell death.	Jung-Hee Jang 1, Young-Joon Surh	Free Radic Biol Med	2003 Apr 15	34(8):1100-10
12730216	Neurotoxic mechanisms caused by the Alzheimer's disease-linked Swedish amyloid precursor protein mutation: oxidative stress, caspases, and the JNK pathway.	Celio A Marques 1, Uta Keil, Astrid Bonert, Barbara Steiner, Christian Haass, Walter E Muller, Anne Eckert	J Biol Chem	2003 Jul 25	278(30):28294-302
12815710	Cloning and expression of the rat BACE1 promoter.	Christine Lange-Dohna 1, Ulrike Zeitschel, Frank Gaunitz, J Regino Perez-Polo, Volker Bigl, Steffen Rossner	J Neurosci Res	2003 Jul 1	73(1):73-80
12923068	C-terminal fragments of amyloid precursor protein exert neurotoxicity by inducing glycogen synthase kinase-3beta expression.	Hye-Sun Kim 1, Eun-Mee Kim, Jean-Pyo Lee, Cheol Hyoung Park, Seonghan Kim, Ji-Heui Seo, Keun-A Chang, Eunah Yu, Sung-Jin Jeong, Young Hae Chong, Yoo-Hun Suh	FASEB J	2003 Oct	17(13):1951-3
12944403	Neurotoxicity and physicochemical properties of Abeta mutant peptides from cerebral amyloid angiopathy: implication for the pathogenesis of cerebral amyloid angiopathy and Alzheimer's disease.	Kazuma Murakami 1, Kazuhiro Irie, Akira Morimoto, Hajime Ohigashi, Mayumi Shindo, Masaya Nagao, Takahiko Shimizu, Takuji Shirasawa	J Biol Chem	2003 Nov 14	278(46):46179-87
12949950	Light emitting diode irradiation protect against the amyloid beta 25-35 induced apoptosis of PC12 cell in vitro.	Rui Duan 1, Ling Zhu, Timon Cheng-Yi Liu, Yan Li, Jiang Liu, Jianling Jiao, Xiaoyang Xu, Libo Yao, Songhao Liu	Lasers Surg Med	2003	33(3):199-203
12970390	Effect of beta-amyloid peptide 1-42 on the cytoprotective action mediated by alpha7 nicotinic acetylcholine receptors in growth factor-deprived differentiated PC-12 cells.	Xinyu D Li 1, Jerry J Buccafusco	J Pharmacol Exp Ther	2003 Nov	307(2):670-5
14596589	Self-assembly of Abeta(1-42) into globular neurotoxins.	Brett A Chromy 1, Richard J Nowak, Mary P Lambert, Kirsten L Viola, Lei Chang, Pauline T Velasco, Bryan W Jones, Sara J Fernandez, Pascale N Lacor, Peleg Horowitz, Caleb E Finch, Grant A Krafft, William L Klein	Biochemistry	2003 Nov 11	42(44):12749-60
14643748	Mutant presenilin (A260V) affects Rab8 in PC12D cell	Fuyuki Kametani 1, Mihoko Usami, Kikuko Tanaka, Hideaki Kume, Hiroshi Mori	Neurochem Int	2004 Apr	44(5):313-20
14663189	Increased viability of PC12 cells exposed to amyloid-beta peptide by transduction with human TAT-methionine sulfoxide reductase.	Bomi Jung 1, Eunjoo H Lee, Woo-Sook Chung, Seung Jae Lee, Seung-Hun Shin, Se-Hwan Joo, Seong-Ki Kim, Joon H Lee	Neuroreport	2003 Dec 19	14(18):2349-53
14690518	Dephosphorylation of microtubule-associated protein tau by protein phosphatase 5.	Cheng-Xin Gong 1, Fei Liu, Guoxin Wu, Sandra Rossie, Jerzy Wegiel, Liang Li, Inge Grundke-Iqbal, Khalid Iqbal	J Neurochem	2004 Jan	88(2):298-310
14715372	Identification of naturally occurring spirostenols preventing beta-amyloid-induced neurotoxicity.	Laurent Lecanu 1, Wenguo Yao, Gary L Teper, Zhi-Xing Yao, Janet Greeson, Vassilios Papadopoulos	Steroids	2004 Jan	69(1):1-16
14715471	Oxidized lipoproteins, beta amyloid peptides and Alzheimer's disease	A Y Sun 1, B Draczynska-Lusiak, G Y Sun	Neurotox Res	2001 Apr	3(2):167-78
14718387	DSCR1(Adapt78) modulates expression of SOD1.	Gennady Ermak 1, Chris Cheadle, Kevin G Becker, Cathryn D Harris, Kelvin J A Davies	FASEB J	2004 Jan	18(1):62-9
14981268	Differential utilization of upstream AUGs in the beta-secretase mRNA suggests that a shunting mechanism regulates translation.	George W Rogers Jr 1, Gerald M Edelman, Vincent P Mauro	Proc Natl Acad Sci U S A	2004 Mar 2	101(9):2794-9
15030205	Effect of antioxidant flavanone, naringenin, from Citrus junoson neuroprotection.	Ho Jin Heo 1, Dae-Ok Kim, Soo Cheol Shin, Mi Jeong Kim, Byung Gee Kim, Dong-Hoon Shin	J Agric Food Chem	2004 Mar 24	52(6):1520-5
15030397	Neuroprotective effect of cannabidiol, a non-psychoactive component from Cannabis sativa, on beta-amyloid-induced toxicity in PC12 cells	Teresa Iuvone 1, Giuseppe Esposito, Ramona Esposito, Rita Santamaria, Massimo Di Rosa, Angelo A Izzo	J Neurochem	2004 Apr	89(1):134-41
15033805	A proximal gene promoter region for the beta-amyloid precursor protein provides a link between development, apoptosis, and Alzheimer's disease.	D K Lahiri 1, C Ghosh, Y-W Ge	Ann N Y Acad Sci	2003 Dec	1010:643-7
15033806	Induction of cyclooxygenase-2 and peroxisome proliferator-activated receptor-gamma during nitric oxide-induced apoptotic PC12 cell death.	So-Young Lim 1, Jung-Hee Jang, Young-Joon Surh	Ann N Y Acad Sci	2003 Dec	1010:648-58
15036348	Ergothioneine rescues PC12 cells from beta-amyloid-induced apoptotic death.	Jung-Hee Jang 1, Okezie I Aruoma, Ling-Sun Jen, Hae Young Chung, Young-Joon Surh	Free Radic Biol Med	2004 Feb 1	36(3):288-99
15049845	Inhibition of beta-amyloid toxicity by short peptides containing N-methyl amino acids.	M Cruz 1, J M Tusell, D Grillo-Bosch, F Albericio, J Serratosa, F Rabanal, E Giralt	J Pept Res	2004 Mar	63(3):324-8
15059977	Functional characterization of the 5' flanking region of the BACE gene: identification of a 91 bp fragment involved in basal level of BACE promoter expression.	Yuan-Wen Ge 1, Bryan Maloney, Kumar Sambamurti, Debomoy K Lahiri	FASEB J	2004 Jun	18(9):1037-9
15115813	Peripheral treatment with enoxaparin, a low molecular weight heparin, reduces plaques and beta-amyloid accumulation in a mouse model of Alzheimer's disease	Luigi Bergamaschini 1, Emanuela Rossi, Claudio Storini, Simone Pizzimenti, Maria Distaso, Carlo Perego, Ada De Luigi, Carlo Vergani, Maria Grazia De Simoni	J Neurosci	2004 Apr 28	24(17):4181-6
15150441	Nerve growth factor (NGF) induces mRNA expression of the new transcription factor protein p48ZnF.	Klaus Heese 1, Yasuo Nagai, Tohru Sawada	Exp Mol Med	2004 Apr 30	36(2):130-4
15207262	Wnt-1 expression in PC12 cells induces exon 15 deletion and expression of L-APP.	Peter J Morin 1, Miguel Medina, Mikhail Semenov, Anthony M C Brown, Kenneth S Kosik	Neurobiol Dis	2004 Jun	16(1):59-67
15207272	AATF protects neural cells against oxidative damage induced by amyloid beta-peptide.	Jun Xie 1, Qing Guo	Neurobiol Dis	2004 Jun	16(1):150-7
15207347	Methionine 35 oxidation reduces toxic and pro-apoptotic effects of the amyloid beta-protein fragment (31-35) on isolated brain mitochondria.	F Misiti 1, G E Martorana, G Nocca, E Di Stasio, B Giardina, M E Clementi	Neuroscience	2004	126(2):297-303
15212458	Potent Inhibitory effect of flavonoids in Scutellaria baicalensis on amyloid beta protein-induced neurotoxicity	Ho Jin Heo 1, Dae-Ok Kim, Soo Jung Choi, Dong Hoon Shin, Chang Yong Lee	J Agric Food Chem	2004 Jun 30	52(13):4128-32
15249677	O-GlcNAcylation regulates phosphorylation of tau: a mechanism involved in Alzheimer's disease.	Fei Liu 1, Khalid Iqbal, Inge Grundke-Iqbal, Gerald W Hart, Cheng-Xin Gong	Proc Natl Acad Sci U S A	2004 Jul 20	101(29):10804-9
15341527	Mechanism of promoter activity of the beta-amyloid precursor protein gene in different cell lines: identification of a specific 30 bp fragment in the proximal promoter region.	Yuan-Wen Ge 1, Chandramallika Ghosh, Weihong Song, Bryan Maloney, Debomoy K Lahiri	J Neurochem	2004 Sep	90(6):1432-44
15344423	Neuroprotective effects of Hypericum perforatum on trauma induced by hydrogen peroxide in PC12 cells.	Yan-Hua Lu 1, Chang-Bin Du, Jian-Wen Liu, Wei Hong, Dong-Zhi Wei	Am J Chin Med	2004	32(3):397-405
15350833	A water extract of Curcuma longa L. (Zingiberaceae) rescues PC12 cell death caused by pyrogallol or hypoxia/reoxygenation and attenuates hydrogen peroxide induced injury in PC12 cells	Byung-Soo Koo 1, Won-Chang Lee, Kang-Hyung Chung, Jeong-Heon Ko, Cheorl-Ho Kim	Life Sci	2004 Sep 24	75(19):2363-75
15363895	The endocytotic pathway is required for increased A beta 42 secretion during apoptosis.	Chhinder P Sodhi 1, Srinivas Rampalli, Ruth G Perez, Edward H Koo, Bruce Quinn, Numa R Gottardi-Littell	Brain Res Mol Brain Res	2004 Sep 28	128(2):201-11
15485552	Melatonin reduces amyloid beta-induced apoptosis in pheochromocytoma (PC12) cells.	Zheng Feng 1, Jun-Tian Zhang	J Pineal Res	2004 Nov	37(4):257-66
15590986	Both estrogen and raloxifene protect against beta-amyloid-induced neurotoxicity in estrogen receptor alpha-transfected PC12 cells by activation of telomerase activity via Akt cascade.	Botao Du 1, Masahide Ohmichi, Kazuhiro Takahashi, Jun Kawagoe, Chika Ohshima, Hideki Igarashi, Akiko Mori-Abe, Maki Saitoh, Tsuyoshi Ohta, Akira Ohishi, Masakazu Doshida, Naohiro Tezuka, Toshifumi Takahashi, Hirohisa Kurachi	J Endocrinol	2004 Dec	183(3):605-15
15591653	Elevated nitric oxide production mediates beta-amyloid-induced mitochondria failure.	U Keil 1, A Bonert, C A Marques, J B Strosznajder, F Müller-Spahn, W E Müller, A Eckert	Pol J Pharmacol	Sep-Oct 2004	56(5):631-4
15592360	Amyloid beta induces neuronal cell death through ROS-mediated ASK1 activation.	H Kadowaki 1, H Nishitoh, F Urano, C Sadamitsu, A Matsuzawa, K Takeda, H Masutani, J Yodoi, Y Urano, T Nagano, H Ichijo	Cell Death Differ	2005 Jan	12(1):19-24
15614428	Oxidative stress potentiates BACE1 gene expression and Abeta generation	Y Tong 1, W Zhou, V Fung, M A Christensen, H Qing, X Sun, W Song	J Neural Transm (Vienna)	2005 Mar	112(3):455-69
15642345	Inhibitors of protein phosphatase-2A from human brain structures, immunocytological localization and activities towards dephosphorylation of the Alzheimer type hyperphosphorylated tau.	Ichiro Tsujio 1, Tanweer Zaidi, Jiliu Xu, Leszek Kotula, Inge Grundke-Iqbal, Khalid Iqbal	FEBS Lett	2005 Jan 17	579(2):363-72
15659813	Protective effects of oligomers of grape seed polyphenols against beta-amyloid-induced oxidative cell death	Mei-Hua Li 1, Jung-Hee Jang, Buxiang Sun, Young-Joon Surh	Ann N Y Acad Sci	2004 Dec	1030:317-29
15663196	Inhibition of amyloid fibrillogenesis and toxicity by a peptide chaperone.	Puttur Santhoshkumar 1, Krishna K Sharma	Mol Cell Biochem	2004 Dec	267(1-2):147-55
15681836	Pro-NGF isolated from the human brain affected by Alzheimer's disease induces neuronal apoptosis mediated by p75NTR.	Carlos E Pedraza 1, Petar Podlesniy, Noemí Vidal, Juan Carlos Arévalo, Ramee Lee, Barbara Hempstead, Isidre Ferrer, Montse Iglesias, Carme Espinet	Am J Pathol	2005 Feb	166(2):533-43
15687733	Local anesthetic procaine protects rat pheochromocytoma PC12 cells against beta-amyloid-induced neurotoxicity.	Laurent Lecanu 1, Yao Wenguo, Jing Xu, Janet Greeson, Vassilios Papadopoulos	Pharmacology	2005 May	74(2):65-78
15703276	Characterization of the APP proximal promoter and 5'-untranslated regions: identification of cell type-specific domains and implications in APP gene expression and Alzheimer's disease.	Debomoy K Lahiri 1, Yuan-Wen Ge, Bryan Maloney	FASEB J	2005 Apr	19(6):653-5
15718043	Inhibition of Alzheimer's amyloid-beta peptide-induced reduction of mitochondrial membrane potential and neurotoxicity by gelsolin.	Hongjiang Qiao 1, Richard C Koya, Koji Nakagawa, Hiroki Tanaka, Hisakazu Fujita, Masato Takimoto, Noboru Kuzumaki	Neurobiol Aging	2005 Jun	26(6):849-55
15773911	Specific interaction of VEGF165 with beta-amyloid, and its protective effect on beta-amyloid-induced neurotoxicity	Seung-Pil Yang 1, Byoung-Oh Kwon, Yong Song Gho, Chi-Bom Chae	J Neurochem	2005 Apr	93(1):118-27
15843052	Abeta(31-35) peptide induce apoptosis in PC 12 cells: contrast with Abeta(25-35) peptide and examination of underlying mechanisms.	Francesco Misiti 1, Beatrice Sampaolese, Michela Pezzotti, Stefano Marini, Massimo Coletta, Lia Ceccarelli, Bruno Giardina, Maria Elisabetta Clementi	Neurochem Int	2005 Jun	46(7):575-83
15883033	AP-1 mediates beta-amyloid-induced iNOS expression in PC12 cells via the ERK2 and p38 MAPK signaling pathways.	Jung-Hee Jang 1, Young-Joon Surh	Biochem Biophys Res Commun	2005 Jun 17	331(4):1421-8
15916732	Tang, Effects of huperzine A on secretion of nerve growth factor in cultured rat cortical astrocytes and neurite outgrowth in rat PC12 cells.	Li-li Tang 1, Rui Wang, Xi-can Tang	Acta Pharmacol Sin	2005 Jun	26(6):673-8
15948179	Olanzapine and quetiapine protect PC12 cells from beta-amyloid peptide(25-35)-induced oxidative stress and the ensuing apoptosis	Haitao Wang 1, Haiyun Xu, Lillian E Dyck, Xin-Min Li	J Neurosci Res	2005 Aug 15	81(4):572-80
15987688	Peptide blockers of the inhibition of neuronal nicotinic acetylcholine receptors by amyloid beta	Margaret H Magdesian 1, Arthur A Nery, A Henrique B Martins, Maria Aparecida Juliano, Luiz Juliano, Henning Ulrich, Sérgio T Ferreira	J Biol Chem	2005 Sep 2	280(35):31085-90
16174294	5-aminoimidazole-4-carboxamide-1-beta-4-ribofuranoside (AICAR) attenuates the expression of LPS- and Abeta peptide-induced inflammatory mediators in astroglia.	Kamesh R Ayasolla 1, Avtar K Singh, Inderjit Singh	J Neuroinflammation	2005 Sep 20	2:21
16212240	Mutant presenilin 2 increases acetylcholinesterase activity in neuronal cells.	Hong Nga Nguyen 1, Dae Youn Hwang, Young Kyu Kim, Do Young Yoon, Jae Hwa Kim, Moon Soon Lee, Myung Koo Lee, Yeo Pyo Yun, Ki Wan Oh, Jin Tae Hong	Arch Pharm Res	2005 Sep	28(9):1073-8
16223958	Mefenamic acid shows neuroprotective effects and improves cognitive impairment in in vitro and in vivo Alzheimer's disease models.	Yuyoung Joo 1, Hye-Sun Kim, Ran-Sook Woo, Cheol Hyoung Park, Ki-Young Shin, Jean-Pyo Lee, Keun-A Chang, Seonghan Kim, Yoo-Hun Suh	Mol Pharmacol	2006 Jan	69(1):76-84
16226724	Novel potential neuroprotective agents with both iron chelating and amino acid-based derivatives targeting central nervous system neurons	Hailin Zheng 1, Moussa B H Youdim, Lev M Weiner, Mati Fridkin	Biochem Pharmacol	2005 Nov 25	70(11):1642-52
16271843	Protective effects of hyperoside (quercetin-3-o-galactoside) to PC12 cells against cytotoxicity induced by hydrogen peroxide and tert-butyl hydroperoxide.	Zhiyong Liu 1, Xinyi Tao, Chongwei Zhang, Yanhua Lu, Dongzhi Wei	Biomed Pharmacother	2005 Oct	59(9):481-90
16375719	Hyperglycemia potentiates carbonyl stress-induced apoptosis in naïve PC-12 cells: relationship to cellular redox and activator protease factor-1 expression.	Masahiro Okouchi 1, Naotsuka Okayama, Tak Yee Aw	Curr Neurovasc Res	2005 Dec	2(5):375-86
16387710	Stabilization of mitochondrial membrane potential and improvement of neuronal energy metabolism by Ginkgo biloba extract EGb 761	Anne Eckert 1, Uta Keil, Isabel Scherping, Susanne Hauptmann, Walter E Müller	Ann N Y Acad Sci	2005 Nov	1056:474-85
16389547	The marijuana component cannabidiol inhibits beta-amyloid-induced tau protein hyperphosphorylation through Wnt/beta-catenin pathway rescue in PC12 cells.	Giuseppe Esposito 1, Daniele De Filippis, Rosa Carnuccio, Angelo A Izzo, Teresa Iuvone	J Mol Med (Berl)	2006 Mar	84(3):253-8
16490313	Cannabidiol inhibits inducible nitric oxide synthase protein expression and nitric oxide production in beta-amyloid stimulated PC12 neurons through p38 MAP kinase and NF-kappaB involvement.	Giuseppe Esposito 1, Daniele De Filippis, Maria Chiara Maiuri, Daniela De Stefano, Rosa Carnuccio, Teresa Iuvone	Neurosci Lett	2006 May 15	399(1-2):91-5
16705182	Phosphorylation of amyloid precursor protein (APP) at Thr668 regulates the nuclear translocation of the APP intracellular domain and induces neurodegeneration	Keun-A Chang 1, Hye-Sun Kim, Tae-Young Ha, Ji-Won Ha, Ki Young Shin, Yun Ha Jeong, Jean-Pyo Lee, Cheol-Hyoung Park, Seonghan Kim, Tae-Kyoung Baik, Yoo-Hun Suh	Mol Cell Biol	2006 Jun	26(11):4327-38
16787838	Neuroprotection in Alzheimer's disease - new strategies for treatment	A Nordberg 1	Neurotox Res	2000	2(2-3):157-65
16806196	Involvement of I2PP2A in the abnormal hyperphosphorylation of tau and its reversal by Memantine.	Muhammad Omar Chohan 1, Sabiha Khatoon, Inge-Grundke Iqbal, Khalid Iqbal	FEBS Lett	2006 Jul 10	580(16):3973-9
16849336	Neuroserpin binds Abeta and is a neuroprotective component of amyloid plaques in Alzheimer disease.	Kerri J Kinghorn 1, Damian C Crowther, Lynda K Sharp, Charlotte Nerelius, Richard L Davis, Howard T Chang, Clare Green, David C Gubb, Jan Johansson, David A Lomas	J Biol Chem	2006 Sep 29	281(39):29268-77
16973242	Mitogen activated protein kinase and protein kinase C activation mediate promotion of sAPPalpha secretion by deprenyl.	Hong-Qi Yang 1, Mao-Wen Ba, Ru-Jing Ren, Yu-Hong Zhang, Jian-Fang Ma, Jing Pan, Guo-Qiang Lu, Sheng-Di Chen	Neurochem Int	2007 Jan	50(1):74-82
16982147	Thapsigargin-induced apoptosis was prevented by glycogen synthase kinase-3 inhibitors in PC12 cells.	Tsuneo Takadera 1, Ryoko Yoshikawa, Takao Ohyashiki	Neurosci Lett	2006 Nov 13	408(2):124-8
17012232	Apolipoprotein E and low density lipoprotein receptor-related protein facilitate intraneuronal Abeta42 accumulation in amyloid model mice.	Celina V Zerbinatti 1, Suzanne E Wahrle, Hyungjin Kim, Judy A Cam, Kelly Bales, Steven M Paul, David M Holtzman, Guojun Bu	J Biol Chem	2006 Nov 24	281(47):36180-6
17069749	Inhibitors of amyloid beta-protein aggregation mediated by GM1-containing raft-like membranes.	Katsumi Matsuzaki 1, Taeko Noguch, Masaki Wakabayashi, Keisuke Ikeda, Takuma Okada, Yumiko Ohashi, Masaru Hoshino, Hironobu Naiki	Biochim Biophys Acta	2007 Jan	1768(1):122-30
17125770	Inhibition of the formation of amyloid beta-protein fibrils using biocompatible nanogels as artificial chaperones.	Keisuke Ikeda 1, Takuma Okada, Shin-Ichi Sawada, Kazunari Akiyoshi, Katsumi Matsuzaki	FEBS Lett	2006 Dec 11	580(28-29):6587-95
17161396	Chloroquine-induced endocytic pathway abnormalities: Cellular model of GM1 ganglioside-induced Abeta fibrillogenesis in Alzheimer's disease.	Kohei Yuyama 1, Naoki Yamamoto, Katsuhiko Yanagisawa	FEBS Lett	2006 Dec 22	580(30):6972-6
17218065	alpha7 Nicotinic receptor gene delivery into mouse hippocampal neurons leads to functional receptor expression, improved spatial memory-related performance, and tau hyperphosphorylation.	K Ren 1, J Thinschmidt, J Liu, L Ai, R L Papke, M A King, J A Hughes, E M Meyer	Neuroscience	2007 Mar 2	145(1):314-22
17475015	Requirement of aggregation propensity of Alzheimer amyloid peptides for neuronal cell surface binding.	David A Bateman 1, JoAnne McLaurin, Avijit Chakrabartty	BMC Neurosci	2007 Mar 2	0.353472
17306220	GM1-ganglioside-induced Abeta assembly on synaptic membranes of cultured neurons.	Naoki Yamamoto 1, Yuko Fukata, Masaki Fukata, Katsuhiko Yanagisawa	Biochim Biophys Acta	2007 May	1768(5):1128-37
17323972	Flavonoids possess neuroprotective effects on cultured pheochromocytoma PC12 cells: a comparison of different flavonoids in activating estrogenic effect and in preventing beta-amyloid-induced cell death.	Judy T T Zhu 1, Roy C Y Choi, Glanice K Y Chu, Anna W H Cheung, Qiu T Gao, Jun Li, Zhi Y Jiang, Tina T X Dong, Karl W K Tsim	J Agric Food Chem	2007 Mar 21	55(6):2438-45
17349981	Familial Alzheimer's disease presenilin 1 mutation M146V increases gamma secretase cutting of p75NTR in vitro.	Caroline Sara Hatchett 1, Sue Tyler, Dawn Armstrong, David Dawbarn, Shelley Jane Allen	Brain Res	2007 May 25	1147:248-55
17404838	MHP-133, a drug with multiple CNS targets: potential for neuroprotection and enhanced cognition.	Jerry J Buccafusco 1, James C Powers, Maria A Hernandez, Mark A Prendergast, Alvin V Terry, Ramamohana R Jonnala	Neurochem Res	2007 Jul	32(7):1224-37
17406652	Minocycline attenuates neuronal cell death and improves cognitive impairment in Alzheimer's disease models	Yoori Choi 1, Hye-Sun Kim, Ki Young Shin, Eun-Mee Kim, Minji Kim, Hyun-Soo Kim, Cheol Hyoung Park, Yun Ha Jeong, Jongman Yoo, Jean-Pyo Lee, Keun-A Chang, Seonghan Kim, Yoo-Hun Suh	Neuropsychopharmacology	2007 Nov	32(11):2393-404
17418105	Mutant presenilin 2 increased oxidative stress and p53 expression in neuronal cells.	Hong Nga Nguyen 1, Moon Soon Lee, Dae Youn Hwang, Young Kyu Kim, Do Young Yoon, Jae Woong Lee, Yeo Pyo Yun, Myung Koo Lee, Ki Wan Oh, Jin Tae Hong	Biochem Biophys Res Commun	2007 May 25	357(1):174-80
17433504	Activation of glycogen synthase kinase-3 inhibits protein phosphatase-2A and the underlying mechanisms.	Gong-Ping Liu 1, Yao Zhang, Xiu-Qing Yao, Chang-E Zhang, Jiang Fang, Qun Wang, Jian-Zhi Wang	Neurobiol Aging	2008 Sep	29(9):1348-58
17443902	[Reversing effect of histamine on neurotoxicity induced by beta-amyloid1-42].	Qiu-Li Fu 1, Hai-Bin Dai, Yao Shen, Zhong Chen	Zhejiang Da Xue Xue Bao Yi Xue Ban	2007 Mar	36(2):146-9
17447427	Novel neuroprotective neurotrophic NAP analogs targeting metal toxicity and oxidative stress: potential candidates for the control of neurodegenerative diseases.	H Zheng 1, D Blat, M Fridkin	J Neural Transm Suppl	2006	(71):163-72
17480132	Alzheimer's disease drug discovery from herbs: neuroprotectivity from beta-amyloid (1-42) insult.	Darrick S H L Kim 1, Jin-Yung Kim, Ye Sun Han	J Altern Complement Med	2007 Apr	13(3):333-40
17485916	Amyloid-beta-induced cytotoxicity of PC-12 cell was attenuated by Shengmai-san through redox regulation and outgrowth induction.	Hiroshi Nishida 1, Megumi Kushida, Yuki Nakajima, Yoshihiro Ogawa, Naoto Tatewaki, Shinji Sato, Tetsuya Konishi	J Pharmacol Sci	2007 May	104(1):73-81
17495071	Up-regulation and increased activity of KV3.4 channels and their accessory subunit MinK-related peptide 2 induced by amyloid peptide are involved in apoptotic neuronal death.	A Pannaccione 1, F Boscia, A Scorziello, A Adornetto, P Castaldo, R Sirabella, M Taglialatela, G F Di Renzo, L Annunziato	Mol Pharmacol	2007 Sep	72(3):665-73
17541166	Resveratrol oligomers from Vitis amurensis attenuate beta-amyloid-induced oxidative stress in PC12 cells.	Moon Hee Jang 1, Xiang Lan Piao, Hyun Young Kim, Eun Jung Cho, Seung Hoon Baek, Sung Won Kwon, Jeong Hill Park	Biol Pharm Bull	2007 Jun	30(6):1130-4
17560688	Neuroglobin protects PC12 cells against beta-amyloid-induced cell injury.	Richard C Li 1, Farzan Pouranfar, Seung Kwan Lee, Matthew W Morris, Yang Wang, David Gozal	Neurobiol Aging	2008 Dec	29(12):1815-22
17566645	Overexpression of BACE1 stimulates spontaneous basal secretion in PC12 cells	Hye-Won Lee 1, Hyung-Suk Seo, Ilho Ha, Sul-Hee Chung	Neurosci Lett	2007 Jun 27	421(2):178-83
17587310	High intracellular concentrations of amyloid-beta block nuclear translocation of phosphorylated CREB.	D N Arvanitis 1, A Ducatenzeiler, J N Ou, E Grodstein, S D Andrews, S R Tendulkar, A Ribeiro-da-Silva, M Szyf, A C Cuello	J Neurochem	2007 Oct	103(1):216-28
17597153	Formation of amyloids by Abeta-(1-42) on NGF-differentiated PC12 cells: roles of gangliosides and cholesterol.	Masaki Wakabayashi 1, Katsumi Matsuzaki	J Mol Biol	2007 Aug 24	371(4):924-33
17629357	Geniposide, a novel agonist for GLP-1 receptor, prevents PC12 cells from oxidative damage via MAP kinase pathway.	Jianhui Liu 1, Fei Yin, Xuxu Zheng, Jiajia Jing, Yinhe Hu	Neurochem Int	Nov-Dec 2007	51(6-7):361-9
17650113	New protein kinase C activator regulates amyloid precursor protein processing in vitro by increasing alpha-secretase activity.	Hong-Qi Yang 1, Jing Pan, Mao-Wen Ba, Zhi-Kun Sun, Guo-Zhao Ma, Guo-Qiang Lu, Qin Xiao, Sheng-Di Chen	Eur J Neurosci	2007 Jul	26(2):381-91
17663476	Red mold rice ameliorates impairment of memory and learning ability in intracerebroventricular amyloid beta-infused rat by repressing amyloid beta accumulation.	Chun-Lin Lee 1, Tzong-Fu Kuo, Jyh-Jye Wang, Tzu-Ming Pan	J Neurosci Res	2007 Nov 1	85(14):3171-82
17713604	Amyloid beta enhances cytosolic phospholipase A2 level and arachidonic acid release via nitric oxide in APP-transfected PC12 cells.	Małgorzata Chalimoniuk 1, Anna Stolecka, Magdalena Cakała, Susane Hauptmann, Kris Schulz, Uta Lipka, Kristine Leuner, Anne Eckert, Walter E Muller, Joanna B Strosznajder	Acta Biochim Pol	2007	54(3):611-23
17761673	Increase in expression levels and resistance to sulfhydryl oxidation of peroxiredoxin isoforms in amyloid beta-resistant nerve cells.	Robert C Cumming 1, Richard Dargusch, Wolfgang H Fischer, David Schubert	J Biol Chem	2007 Oct 19	282(42):30523-34
17868329	Chronic exposure to sub-lethal beta-amyloid (Abeta) inhibits the import of nuclear-encoded proteins to mitochondria in differentiated PC12 cells.	Daniel Sirk 1, Ziping Zhu, Jehangir S Wadia, Natalya Shulyakova, Nam Phan, Jamie Fong, Linda R Mills	J Neurochem	2007 Dec	103(5):1989-2003
18003341	Effect of ultrasound doses on the amyloid-beta 25-35 induced PC12 apoptosis.	Chun-Yi Chiu 1, Show-Huie Chen, Shyh-Hau Wang	Annu Int Conf IEEE Eng Med Biol Soc	2007	2007:5838-41
18021298	Accelerated release of exosome-associated GM1 ganglioside (GM1) by endocytic pathway abnormality: another putative pathway for GM1-induced amyloid fibril formation.	Kohei Yuyama 1, Naoki Yamamoto, Katsuhiko Yanagisawa	J Neurochem	2008 Apr	105(1):217-24
18077683	The cell-selective neurotoxicity of the Alzheimer's Abeta peptide is determined by surface phosphatidylserine and cytosolic ATP levels.	Olga Simakova 1, Nelson J Arispe	J Neurosci	2007 Dec 12	27(50):13719-29
18245083	I1PP2A affects tau phosphorylation via association with the catalytic subunit of protein phosphatase 2A.	She Chen 1, Bin Li, Inge Grundke-Iqbal, Khalid Iqbal	J Biol Chem	2008 Apr 18	283(16):10513-21
18272186	Cocoa procyanidins protect PC12 cells from hydrogen-peroxide-induced apoptosis by inhibiting activation of p38 MAPK and JNK.	Eun Sun Cho 1, Ki Won Lee, Hyong Joo Lee	Mutat Res	2008 Apr 2	640(1-2):123-30
18287947	Cytoplasmic gelsolin in pheochromocytoma-12 cells forms a complex with amyloid beta-protein.	Lina Ji 1, Abha Chauhan, Ved Chauhan	Neuroreport	2008 Mar 5	19(4):463-6
18334601	Kavalactones protect neural cells against amyloid beta peptide-induced neurotoxicity via extracellular signal-regulated kinase 1/2-dependent nuclear factor erythroid 2-related factor 2 activation.	Christoph J Wruck 1, Mario E Götz, Thomas Herdegen, Deike Varoga, Lars-Ove Brandenburg, Thomas Pufe	Mol Pharmacol	2008 Jun	73(6):1785-95
18334760	Activation of the amyloidogenic route by NGF deprivation induces apoptotic death in PC12 cells.	Carmela Matrone 1, Anna Di Luzio, Giovanni Meli, Simona D'Aguanno, Cinzia Severini, Maria Teresa Ciotti, Antonino Cattaneo, Pietro Calissano	J Alzheimers Dis	2008 Feb	13(1):81-96
18346198	Androgens regulate neprilysin expression: role in reducing beta-amyloid levels.	Mingzhong Yao 1, Thuy-Vi V Nguyen, Emily R Rosario, Martin Ramsden, Christian J Pike	J Neurochem	2008 Jun 1	105(6):2477-88
18349521	Nonsteroidal anti-inflammatory drugs and ectodomain shedding of the amyloid precursor protein	Stefanie Leuchtenberger 1, Juan Maler, Eva Czirr, Julia Ness, Stefan F Lichtenthaler, Hermann Esselmann, Claus U Pietrzik, Jens Wiltfang, Sascha Weggen	Neurodegener Dis	2009	6(1-2):1-8
18391946	Oligomeric amyloid-beta peptide disrupts phosphatidylinositol-4,5-bisphosphate metabolism	Diego E Berman 1, Claudia Dall'Armi, Sergey V Voronov, Laura Beth J McIntire, Hong Zhang, Ann Z Moore, Agniezka Staniszewski, Ottavio Arancio, Tae-Wan Kim, Gilbert Di Paolo	Nat Neurosci	2008 May	11(5):547-54
18395792	A synthetic amyloid lawn system for high-throughput analysis of amyloid toxicity and drug screening. Biomaterials	Koyeli Girigoswami 1, Sook Hee Ku, Jungki Ryu, Chan Beum Park	Biomaterials	2008 Jun	29(18):2813-9
18395981	Overexpression of APP stimulates basal and constitutive exocytosis in PC12 cells	Hye-Won Lee 1, Jeong Won Park, Enkh-Undraa Sandagsuren, Ki-Bae Kim, Jin-Ju Yoo, Sul-Hee Chung	Neurosci Lett	2008 May 9	436(2):245-9
18438657	Red mold rice extract represses amyloid beta peptide-induced neurotoxicity via potent synergism of anti-inflammatory and antioxidative effect.	Chun-Lin Lee 1, Jyh-Jye Wang, Tzu-Ming Pan	Appl Microbiol Biotechnol	2008 Jul	79(5):829-41
18438916	Amyloid beta peptide toxicity in differentiated PC12 cells: calpain-calpastatin, caspase, and membrane damage.	Tali Vaisid 1, Nechama S Kosower, Esther Elkind, Sivia Barnoy	J Neurosci Res	2008 Aug 1	86(10):2314-25
18438935	Swedish amyloid precursor protein mutation increases cell cycle-related proteins in vitro and in vivo. J Neurosci Res	Kwang-Woo Ahn 1, Yuyoung Joo, Yoori Choi, Minji Kim, Sang Hyoung Lee, Seok-Ho Cha, Yoo-Hun Suh, Hye-Sun Kim	J Neurosci Res	2008 Aug 15	86(11):2476-87
18471993	Design, synthesis, and biophysical properties of a helical Abeta1-42 analog: Inhibition of fibrillogenesis and cytotoxicity.	Katsumi Matsuzaki 1, Takuma Okada, Miho Tsukuda, Keisuke Ikeda, Youhei Sohma, Yousuke Chiyomori, Atsuhiko Taniguchi, Setsuko Nakamura, Nui Ito, Yoshio Hayashi, Yoshiaki Kiso	Biochem Biophys Res Commun	2008 Jul 11	371(4):777-80
18485099	Role of GSK-3beta activation and alpha7 nAChRs in Abeta(1-42)-induced tau phosphorylation in PC12 cells.	Min Hu 1, Jeffrey F Waring, Murali Gopalakrishnan, Jinhe Li	J Neurochem	2008 Aug	106(3):1371-7
18521822	Frizzled-1 is involved in the neuroprotective effect of Wnt3a against Abeta oligomers.	Marcelo A Chacón 1, Lorena Varela-Nallar, Nibaldo C Inestrosa	J Cell Physiol	2008 Oct	217(1):215-27
18554300	Demonstration of an anti-oxidative stress mechanism of quetiapine: implications for the treatment of Alzheimer's disease.	Haiyun Xu 1, Haitao Wang, Lixia Zhuang, Bin Yan, Yingxin Yu, Zelan Wei, Yanbo Zhang, Lillian E Dyck, Steven J Richardson, Jue He, Xiaokun Li, Jiming Kong, Xin-Min Li	FEBS J	2008 Jul	275(14):3718-28
18585441	Nasal administration of cholera toxin B subunit-nerve growth factor improves the space learning and memory abilities in beta-amyloid protein(25-35)-induced amnesic mice.	Q Zhang 1, Y Liu, N Yang, X Wan, P Zuo	Neuroscience	2008 Jul 31	155(1):234-40
18587388	A potent mechanism-inspired O-GlcNAcase inhibitor that blocks phosphorylation of tau in vivo	Scott A Yuzwa 1, Matthew S Macauley, Julia E Heinonen, Xiaoyang Shan, Rebecca J Dennis, Yuan He, Garrett E Whitworth, Keith A Stubbs, Ernest J McEachern, Gideon J Davies, David J Vocadlo	Nat Chem Biol	2008 Aug	4(8):483-90
18599481	Numb endocytic adapter proteins regulate the transport and processing of the amyloid precursor protein in an isoform-dependent manner: implications for Alzheimer disease pathogenesis.	George A Kyriazis 1, Zelan Wei, Miriam Vandermey, Dong-Gyu Jo, Ouyang Xin, Mark P Mattson, Sic L Chan	J Biol Chem	2008 Sep 1	283(37):25492-502
18634846	Protective effect of erythropoietin on beta-amyloid-induced PC12 cell death through antioxidant mechanisms.	Gang Li 1, Rong Ma, Chengfang Huang, Qiang Tang, Qin Fu, Hui Liu, Benrong Hu, Jizhou Xiang	Neurosci Lett	2008 Sep 12	442(2):143-7
18675923	Puerarin protects PC12 cells against beta-amyloid-induced cell injury.	Hai-Ying Zhang 1, Yi-Heng Liu, Hong-Quan Wang, Jie-Hua Xu, Hai-Tao Hu	Cell Biol Int	2008 Oct	32(10):1230-7
18691381	Glucocorticoids trigger Alzheimer disease-like pathobiochemistry in rat neuronal cells expressing human tau.	Ioannis Sotiropoulos 1, Caterina Catania, Therese Riedemann, Jonathan P Fry, Kieran C Breen, Theologos M Michaelidis, Osborne F X Almeida	J Neurochem	2008 Oct	107(2):385-97
18691386	Deregulated Cdk5 promotes oxidative stress and mitochondrial dysfunction.	Kai-Hui Sun 1, Yolanda de Pablo, Fabien Vincent, Kavita Shah	J Neurochem	2008 Oct	107(1):265-78
18692507	Formation of toxic Abeta(1-40) fibrils on GM1 ganglioside-containing membranes mimicking lipid rafts: polymorphisms in Abeta(1-40) fibrils.	Takuma Okada 1, Keisuke Ikeda, Masaki Wakabayashi, Mariko Ogawa, Katsumi Matsuzaki	J Mol Biol	2008 Oct 17	382(4):1066-74
18727916	Age-dependent high-density clustering of GM1 ganglioside at presynaptic neuritic terminals promotes amyloid beta-protein fibrillogenesis.	Naoki Yamamoto 1, Teruhiko Matsubara, Toshinori Sato, Katsuhiko Yanagisawa	Biochim Biophys Acta	2008 Dec	1778(12):2717-26
18758955	PMS777, a new cholinesterase inhibitor with anti-platelet activated factor activity, regulates amyloid precursor protein processing in vitro	Hong-Qi Yang 1, Zhi-Kun Sun, Yan-Xin Zhao, Jing Pan, Mao-Wen Ba, Guo-Qiang Lu, Jian-Qing Ding, Hong-Zhuan Chen, Sheng-Di Chen	Neurochem Res	2009 Mar	34(3):528-35
18796003	ProNGF inhibits NGF-mediated TrkA activation in PC12 cells.	Bettina Sobottka 1, Dieter Reinhardt, Manfred Brockhaus, Helmut Jacobsen, Friedrich Metzger	J Neurochem	2008 Dec	107(5):1294-303
18804458	TGF beta2-induced changes in LRP-1/T beta R-V and the impact on lysosomal A beta uptake and neurotoxicity.	Pirooz Eslami 1, Ming F Johnson, Ellen Terzakaryan, Carolyn Chew, Marni E Harris-White	Brain Res	2008 Nov 19	1241:176-87
18804502	alpha-Synuclein enhances secretion and toxicity of amyloid beta peptides in PC12 cells.	Anna Kazmierczak 1, Joanna B Strosznajder, Agata Adamczyk	Neurochem Int	2008 Dec	53(6-8):263-9
18815129	Effects of grape seed-derived polyphenols on amyloid beta-protein self-assembly and cytotoxicity.	Kenjiro Ono 1, Margaret M Condron, Lap Ho, Jun Wang, Wei Zhao, Giulio M Pasinetti, David B Teplow	J Biol Chem	2008 Nov 21	283(47):32176-87
18955245	Modified Wendan Decoction can Attenuate Neurotoxic Action Associated with Alzheimer's Disease.	Ping Liu 1, Lei Zhao, Shu-Ling Zhang, Ji-Zhou Xiang	Evid Based Complement Alternat Med	2009 Sep	6(3):325-30
19021772	Formation of highly toxic soluble amyloid beta oligomers by the molecular chaperone prefoldin.	Masafumi Sakono 1, Tamotsu Zako, Hiroshi Ueda, Masafumi Yohda, Mizuo Maeda	FEBS J	2008 Dec	275(23):5982-93
19028509	Attenuation of oxidative neuronal cell death by coffee phenolic phytochemicals.	Eun Sun Cho 1, Young Jin Jang, Mun Kyung Hwang, Nam Joo Kang, Ki Won Lee, Hyong Joo Lee	Mutat Res	2009 Feb 10	661(1-2):18-24
19105196	Intracellular sAPP retention in response to Abeta is mapped to cytoskeleton-associated structures.	Ana Gabriela Henriques 1, Sandra Isabel Vieira, Maria Elena Crespo-López, Márcio A Guiomar de Oliveira, Edgar F da Cruz e Silva, Odete A B da Cruz e Silva	J Neurosci Res	2009 May 1	87(6):1449-61
19162488	Design, synthesis and biological evaluation of novel dual inhibitors of acetylcholinesterase and beta-secretase.	Yiping Zhu 1, Kun Xiao, Lanping Ma, Bin Xiong, Yan Fu, Haiping Yu, Wei Wang, Xin Wang, Dingyu Hu, Hongli Peng, Jingya Li, Qi Gong, Qian Chai, Xican Tang, Haiyan Zhang, Jia Li, Jingkang Shen	Bioorg Med Chem	2009 Feb 15	17(4):1600-13
19180794	Salidroside from Rhodiola sachalinensis protects neuronal PC12 cells against cytotoxicity induced by amyloid-beta.	S I Jang 1, H O Pae, B M Choi, G S Oh, S Jeong, H J Lee, H Y Kim, K J Kang, Y G Yun, Y C Kim, H T Chung	Immunopharmacol Immunotoxicol	2003 Aug	25(3):295-304
19204293	Small molecule blockers of the Alzheimer Abeta calcium channel potently protect neurons from Abeta cytotoxicity	Juan Carlos Diaz 1, Olga Simakova, Kenneth A Jacobson, Nelson Arispe, Harvey B Pollard	Proc Natl Acad Sci U S A	2009 Mar 3	106(9):3348-53
19247480	Mechanism of neuronal versus endothelial cell uptake of Alzheimer's disease amyloid beta protein.	Karunya K Kandimalla 1, Olenych G Scott, Smita Fulzele, Michael W Davidson, Joseph F Poduslo	PLoS One	2009	4(2):e4627
19248828	Cocoa procyanidins attenuate 4-hydroxynonenal-induced apoptosis of PC12 cells by directly inhibiting mitogen-activated protein kinase kinase 4 activity.	Eun Sun Cho 1, Young Jin Jang, Nam Joo Kang, Mun Kyung Hwang, Yong Taek Kim, Ki Won Lee, Hyong Joo Lee	Free Radic Biol Med	2009 May 15	46(10):1319-27
19268480	Erythropoietin protects PC12 cells from beta-amyloid(25-35)-induced apoptosis via PI3K/Akt signaling pathway.	Rong Ma 1, Nian Xiong, Chengfang Huang, Qiang Tang, Benrong Hu, Jizhou Xiang, Gang Li	Neuropharmacology	May-Jun 2009	56(6-7):1027-34
19323941	Protective effect of cyclophilin A against Alzheimer's amyloid beta-peptide (25-35)-induced oxidative stress in PC12 cells.	Yu-Song Ge 1, Wei-Yu Teng, Chao-Dong Zhang	Chin Med J (Engl)	2009 Mar 20	122(6):716-24
19324034	Involvement of protein trafficking in deprenyl-induced alpha-secretase activity regulation in PC12 cells.	Hong-Qi Yang 1, Zhi-Kun Sun, Mao-Wen Ba, Jun Xu, Ying Xing	Eur J Pharmacol	2009 May 21	610(1-3):37-41
19459726	Zeatin prevents amyloid beta-induced neurotoxicity and scopolamine-induced cognitive deficits.	Soo Jung Choi 1, Chang-Ho Jeong, Sung-Gil Choi, Ji-Yeon Chun, Young Jun Kim, JeongMin Lee, Dong-Hoon Shin, Ho Jin Heo	J Med Food	2009 Apr	12(2):271-7
19501118	Alzheimer's disease genetic mutation evokes ultrastructural alterations: correlation to an intracellular Abeta deposition and the level of GSK-3beta-P(Y216) phosphorylated form.	Beata Pajak 1, Martyna Songin, Joanna B Strosznajder, Barbara Gajkowska	Neurotoxicology	2009 Jul	30(4):581-8
19548189	Protective effects of echinacoside, one of the phenylethanoid glycosides, on H(2)O(2)-induced cytotoxicity in PC12 cells	Rong Kuang 1, Yiguo Sun, Wei Yuan, Li Lei, Xiaoxiang Zheng	Planta Med	2009 Nov	75(14):1499-504
19615455	Akebia saponin D, a saponin component from Dipsacus asper Wall, protects PC 12 cells against amyloid-beta induced cytotoxicity	Yong-Qiang Zhou 1, Zhong-Lin Yang, Lei Xu, Ping Li, Yu-Zhu Hu	Cell Biol Int	2009 Oct	1102-10
19639578	Biological markers in cerebrospinal fluid (CSF) and evaluation of in vitro effect of CSF on PC12 cell line viability in Alzheimer's disease.	Erdem Yaka 1, Mehtap Yuksel Egrilmez, Pembe Keskinoglu, Zahide Cavdar, Sermin Genc, Kursad Genc, Leyla Iyilikci, Görsev G Yener	Cell Biochem Funct	2009 Aug	27(6):395-401
19678545	Neuroprotective and neurotrophic effects of isorosmanol	So-Young Park 1	Z Naturforsch C J Biosci	May-Jun 2009	64(5-6):395-8
19723053	Piceatannol attenuates 4-hydroxynonenal-induced apoptosis of PC12 cells by blocking activation of c-Jun N-terminal kinase	Young Jin Jang 1, Jong-Eun Kim, Nam Joo Kang, Ki Won Lee, Hyong Joo Lee	Ann N Y Acad Sci	2009 Aug	1171:176-82
19765580	Neuroprotective effects of the new diterpene, CBNU06 against beta-amyloid-induced toxicity through the inhibition of NF-kappaB signaling pathway in PC12 cells.	Hyo-Shin Kim 1, Ji-Youn Lim, Donggeun Sul, Bang Yeon Hwang, Tae-Jun Won, Kwang Woo Hwang, So-Young Park	Eur J Pharmacol	2009 Nov 10	622(1-3):25-31
19813145	Ultrastructural evidence of amyloid beta-induced autophagy in PC12 cells.	Beata Pajak 1, Martyna Songin, Joanna B Strosznajder, Arkadiusz Orzechowski, Barbara Gajkowska	Folia Neuropathol	2009	47(3):252-8
19771514	Effect of purple sweet potato anthocyanins on beta-amyloid-mediated PC-12 cells death by inhibition of oxidative stress.	Junli Ye 1, Xiangjun Meng, Chunling Yan, Chunbo Wang	Neurochem Res	2010 Mar	35(3):357-65
19786811	Ligand-dependent activation of the chimeric tumor necrosis factor receptor-amyloid precursor protein (APP) reveals increased APP processing and suppressed neuronal differentiation.	Poh-Ling Sim 1, Klaus Heese	Neurosignals	2010	18(1):9-23
19941922	Protective effects of [Gly14]-Humanin on beta-amyloid-induced PC12 cell death by preventing mitochondrial dysfunction.	Hui Jin 1, Tao Liu, Wei-Xi Wang, Jie-Hua Xu, Peng-Bo Yang, Hai-Xia Lu, Qin-Ru Sun, Hai-Tao Hu	Neurochem Int	2010 Feb	56(3):417-23
20033852	Expression of p25, an aberrant cyclin-dependent kinase 5 activator, stimulates basal secretion in PC12 cells.	Mi-Young Son 1, Sul-Hee Chung	Mol Cells	2010 Jan	29(1):51-6
20098681	HH domain of Alzheimer's disease Abeta provides structural basis for neuronal binding in PC12 and mouse cortical/hippocampal neurons.	Joseph F Poduslo 1, Emily J Gilles, Muthu Ramakrishnan, Kyle G Howell, Thomas M Wengenack, Geoffry L Curran, Karunya K Kandimalla	PLoS One	2010 Jan 21	5(1):e8813
20101432	The protective effect of trihexyphenidyl on the beta-amyloid peptide (25-35)-induced cytotoxicity in PC12 cells.	Zhen-Zhen Liu 1, Bian-Sheng Ji	Clin Exp Med	2010 Dec	10(4):237-43
20101562	C-methylflavonoids isolated from Callistemon lanceolatus protect PC12 cells against Abeta-induced toxicity.	So-Young Park 1, Ji-Youn Lim, Wonsik Jeong, Seong Su Hong, Young Taek Yang, Bang Yeon Hwang, Dongho Lee	Planta Med	2010 Jun	76(9):863-8
20127811	Dynamin 1 depletion and memory deficits in rats treated with Abeta and cerebral ischemia.	Takuya Watanabe, Katsunori Iwasaki1,Kotaro Takasaki, Norito Yamagata, Mutsumi Fujino, Ai Nogami, Miyuki Ii, Shutaro Katsurabayashi, Kenichi Mishima, and Michihiro Fujiwara	J Neurosci Res	2010 Jul	88(9):1908-17
20132476	Insulin inhibits Abeta fibrillogenesis through a decrease of the GM1 ganglioside-rich microdomain in neuronal membranes.	Naoki Yamamoto，Hideo Taniura，Kenji Suzuki	Journal of Neurochemistry	2010	113(3):628-636
20139605	Protective effects of kaempferol (3,4',5,7-tetrahydroxyflavone) against amyloid beta peptide (Abeta)-induced neurotoxicity in ICR mice.	Jae Kyeom KIM，Soo Jung CHOI，Hong Yon CHO，Han-Joon HWANG，Dong-Hoon SHIN	Bioence Biotechnology and Biochemistry	2010	74(2):397-401
20183297	Ginsenoside Rg1 inhibits beta-secretase activity in vitro and protects against Abeta-induced cytotoxicity in PC12 cells.	Yue-Hua Wang，Guan-Hua Du	Journal of Asian Natural Products Research	2009-07-01	11(7):604-612
20218980	The metabolic enhancer piracetam ameliorates the impairment of mitochondrial function and neurite outgrowth induced by beta-amyloid peptide.	C Kurz 1, I Ungerer, U Lipka, S Kirr, T Schütt, A Eckert, K Leuner, W E Müller	Br J Pharmacol	2010 May	160(2):246-57
20232114	SSeCKS promote beta-amyloid-induced PC12 cells neurotoxicity by up-regulating tau phosphorylation in Alzheimer's disease	Zhiming Cui 1, Tao Tao, Chun Cheng, Junling Yang, Qin Shen, Yuhong Ji, Xiaohong Li, Haiou Liu, Aiguo Shen, Xiang Lu	Mol Cell Biochem	2010 Jul	340(1-2):257-63
20307525	Beta-asarone protection against beta-amyloid-induced neurotoxicity in PC12 cells via JNK signaling and modulation of Bcl-2 family proteins.	Chengchong Li 1, Guihua Xing, Miaoxian Dong, Li Zhou, Jiaming Li, Gang Wang, Dejia Zou, Rui Wang, Jicheng Liu, Yingcai Niu	Eur J Pharmacol	2010 Jun 10	635(1-3):96-102
20345756	Abeta promotes Alzheimer's disease-like cytoskeleton abnormalities with consequences to APP processing in neurons.	Ana Gabriela Henriques 1, Sandra Isabel Vieira, Edgar F da Cruz E Silva, Odete A B da Cruz E Silva	J Neurochem	2010 May	113(3):761-71
20452980	Effects of the English (H6R) and Tottori (D7N) familial Alzheimer disease mutations on amyloid beta-protein assembly and toxicity.	Kenjiro Ono 1, Margaret M Condron, David B Teplow	J Biol Chem.	2010 Jul 23	285(30):23186-97
20472066	sAPPalpha antagonizes dendritic degeneration and neuron death triggered by proteasomal stress.	Ekaterini Copanaki 1, Steffi Chang, Andreas Vlachos, Jakob-A Tschäpe, Ulrike C Müller, Donat Kögel, Thomas Deller	Mol Cell Neurosci	2010 Aug	44(4):386-93
20484629	Tyk2/STAT3 signaling mediates beta-amyloid-induced neuronal cell death: implications in Alzheimer's disease.	Wan J1, Fu AK, Ip FC, Ng HK, Hugon J, Page G, Wang JH, Lai KO, Wu Z, Nancy Y Ip Search articles by 'Nancy Y Ip' Filter current search by 'Nancy Y Ip' Ip NY	J Neurosci	2010-05-01	30(20):6873-6881
20517466	The neurogenic basic helix-loop-helix transcription factor NeuroD6 confers tolerance to oxidative stress by triggering an antioxidant response and sustaining the mitochondrial biomass.	Martine Uittenbogaard 1, Kristin Kathleen Baxter, Anne Chiaramello	ASN Neuro	2010 May 24	2(2):e00034
20599476	Sphingomyelin accumulation provides a favorable milieu for GM1 ganglioside-induced assembly of amyloid beta-protein	Kohei Yuyama 1, Katsuhiko Yanagisawa	Neurosci Lett	2010 Sep 13	481(3):168-72
20655346	Protective effects of galantamine against Abeta-induced PC12 cell apoptosis by preventing mitochondrial dysfunction and endoplasmic reticulum stress	Xiaoyu Liu 1, Kedi Xu, Ming Yan, Yongping Wang, Xiaoxiang Zheng	Neurochem Int	2010 Nov	57(5):588-99
20674676	Protective effect of (-)clausenamide against Abeta-induced neurotoxicity in differentiated PC12 cells.	Jin-Feng Hu 1, Shi-Feng Chu, Na Ning, Yu-He Yuan, Wei Xue, Nai-Hong Chen, Jun-Tian Zhang	Neurosci Lett	2010 Oct 8	483(1):78-82
20684593	Structural optimization and biological evaluation of substituted bisphenol A derivatives as beta-amyloid peptide aggregation inhibitors	Yu Zhou 1, Chunyi Jiang, Yaping Zhang, Zhongjie Liang, Wenfeng Liu, Liefeng Wang, Cheng Luo, Tingting Zhong, Yi Sun, Linxiang Zhao, Xin Xie, Hualiang Jiang, Naiming Zhou, Dongxiang Liu, Hong Liu	J Med Chem	2010 Aug 12	53(15):5449-66
20700539	FAD mutations in amyloid precursor protein do not directly perturb intracellular calcium homeostasis.	Emily Stieren 1, Walter P Werchan, Amina El Ayadi, Fuzhen Li, Darren Boehning	PLoS One	2010 Aug 5	5(8):e11992
20700756	Changes in mitochondrial dynamics during amyloid β-induced PC12 cell apoptosis.	Xiaoyu Liu 1, Linqing Feng, Ming Yan, Kedi Xu, Yu Yu, Xiaoxiang Zheng	Mol Cell Biochem	2010 Nov	344(1-2):277-84
20740476	Protective effects of dibenzocyclooctadiene lignans from Schisandra chinensis against beta-amyloid and homocysteine neurotoxicity in PC12 cells.	Ju-Xian Song 1, Xiang Lin, Ricky Ngok-Shun Wong, Stephen Cho-Wing Sze, Yao Tong, Pang-Chui Shaw, Yan-Bo Zhang	Phytother Res	2011 Mar	25(3):435-43
20858443	Measurement of the attachment and assembly of small amyloid-β oligomers on live cell membranes at physiological concentrations using single-molecule tools.	Suman Nag 1, Jiji Chen, J Irudayaraj, S Maiti	Biophys J	2010 Sep 22	99(6):1969-75
20878707	Neuroprotective effect of honokiol and magnolol, compounds from Magnolia officinalis, on beta-amyloid-induced toxicity in PC12 cells	Chu Peng Hoi 1, Yee Ping Ho, Larry Baum, Albert H L Chow	Phytother Res	2010 Oct	24(10):1538-42
21062056	Small molecule microarrays enable the discovery of compounds that bind the Alzheimer's Aβ peptide and reduce its cytotoxicity	Jermont Chen 1, Anne H Armstrong, Angela N Koehler, Michael H Hecht	J Am Chem Soc	2010 Dec 1	132(47):17015-22
21071836	Silymarin attenuated the amyloid β plaque burden and improved behavioral abnormalities in an Alzheimer's disease mouse model.	Nakaba Murata 1, Kazuma Murakami, Yusuke Ozawa, Noriaki Kinoshita, Kazuhiro Irie, Takuji Shirasawa, Takahiko Shimizu	Biosci Biotechnol Biochem	2010	74(11):2299-306
21130128	A novel mechanism of non-Aβ component of Alzheimer's disease amyloid (NAC) neurotoxicity. Interplay between p53 protein and cyclin-dependent kinase 5 (Cdk5)	Anna Kaźmierczak 1, Grzegorz A Czapski, Agata Adamczyk, Barbara Gajkowska, Joanna B Strosznajder	Neurochem Int	2011 Feb	58(2):206-14
21172309	MicroRNA-101 downregulates Alzheimer's amyloid-β precursor protein levels in human cell cultures and is differentially expressed	Justin M Long 1, Debomoy K Lahiri	Biochem Biophys Res Commun	2011 Jan 28	404(4):889-95
21199326	P60TRP interferes with the GPCR/secretase pathway to mediate neuronal survival and synaptogenesis	Manisha Mishra 1, Klaus Heese	J Cell Mol Med	2011 Nov	15(11):2462-77
21236269	Icariin inhibits hydrogen peroxide-induced toxicity through inhibition of phosphorylation of JNK/p38 MAPK and p53 activity.	Wei-Wei Li 1, Xiu-Mei Gao, Xue-Mei Wang, Hao Guo, Bo-Li Zhang	Mutat Res	2011 Mar 15	708(1-2):1-10
21305046	Orally administrated cinnamon extract reduces β-amyloid oligomerization and corrects cognitive impairment in Alzheimer's disease animal models	Anat Frydman-Marom 1, Aviad Levin, Dorit Farfara, Tali Benromano, Roni Scherzer-Attali, Sivan Peled, Robert Vassar, Daniel Segal, Ehud Gazit, Dan Frenkel, Michael Ovadia	PLoS One	2011 Jan 28	6(1):e16564
21321391	Matrix metalloproteinase-9 participates in NGF-induced α-secretase cleavage of amyloid-β protein precursor in PC12 cells.	Apostolia Fragkouli 1, Athina K Tzinia, Ioannis Charalampopoulos, Achille Gravanis, Effie C Tsilibary	J Alzheimers Dis	2011	24(4):705-19
21371450	2-Ethoxy-4,5-diphenyl-1,3-oxazine-6-one activates the Nrf2/HO-1 axis and protects against oxidative stress-induced neuronal death.	Niloufar Ansari 1, Fariba Khodagholi, Mohsen Amini	Eur J Pharmacol	2011 May 11	658(2-3):84-90
21389082	The ER stress factor XBP1s prevents amyloid-beta neurotoxicity.	Sergio Casas-Tinto 1, Yan Zhang, Jonatan Sanchez-Garcia, Melisa Gomez-Velazquez, Diego E Rincon-Limas, Pedro Fernandez-Funez	Hum Mol Genet	2011 Jun 1	20(11):2144-60
21472290	Ginsenoside Rb1 protects PC12 cells against β-amyloid-induced cell injury.	Xia Xie 1, Hai-Tao Wang, Chun-Li Li, Xu-Hong Gao, Jin-Lan Ding, Hai-Hua Zhao, Yong-Li Lu	Mol Med Rep	Jul-Aug 2010	3(4):635-9
21473901	Neuroprotective effects of puerarin against beta-amyloid-induced neurotoxicity in PC12 cells via a PI3K-dependent signaling pathway.	Guihua Xing 1, Miaoxian Dong, Xiaoming Li, Yu Zou, Li Fan, Xiaoli Wang, Defu Cai, Chengchong Li, Li Zhou, Jicheng Liu, Yingcai Niu	Brain Res Bull	2011 May 30	85(3-4):212-8
21489990	Early growth response 1 (Egr-1) regulates phosphorylation of microtubule-associated protein tau in mammalian brain.	Yifan Lu 1, Tong Li, Hamid Y Qureshi, Dong Han, Hemant K Paudel	J Biol Chem	2011 Jun	286(23):20569-81
21496477	Protective effects of bone morphogenetic protein 7 against amyloid-beta induced neurotoxicity in PC12 cells.	L Sun 1, C Guo, D Liu, Y Zhao, Y Zhang, Z Song, H Han, D Chen, Y Zhao	Neuroscience	2011 Jun 16	184:151-63
21524590	Protective effect of ε-viniferin on β-amyloid peptide aggregation investigated by electrospray ionization mass spectrometry.	Tristan Richard 1, Pascal Poupard, Merian Nassra, Yorgos Papastamoulis, Marie-Laure Iglésias, Stéphanie Krisa, Pierre Waffo-Teguo, Jean-Michel Mérillon, Jean-Pierre Monti	Bioorg Med Chem	2011 May 15	19(10):3152-5
21541279	Amyloid beta resistance in nerve cell lines is mediated by the Warburg effect.	Jordan T Newington 1, Andrea Pitts, Andrew Chien, Robert Arseneault, David Schubert, Robert C Cumming	PLoS One	2011 Apr 26	6(4):e19191
21631359	Punica granatum protects against oxidative stress in PC12 cells and oxidative stress-induced Alzheimer's symptoms in mice.	Soo Jung Choi 1, Ju-Hyun Lee, Ho Jin Heo, Hong Yon Cho, Hye Kyung Kim, Chang-Ju Kim, Myeong Ok Kim, Soo Hwan Suh, Dong-Hoon Shin	J Med Food	Jul-Aug 2011	14(7-8):695-701
21671256	Purkinje cell protein 4 positively regulates neurite outgrowth and neurotransmitter release.	Shin-ichi Harashima 1, Yu Wang, Takahiko Horiuchi, Yutaka Seino, Nobuya Inagaki	J Neurosci Res	2011 Oct	89(10):1519-30
21674237	Sphingosylphosphorylcholine attenuated β-amyloid production by reducing BACE1 expression and catalysis in PC12 cells	Hyoseok Yi 1, Seong Jin Lee, Jiyeong Lee, Chang-Seon Myung, Woo-Kyu Park, Hee-Jong Lim, Ge Hyeong Lee, Jae Yang Kong, Heeyeong Cho	Neurochem Res	2011 Nov	36(11):2083-90
21683784	Neuroprotective effects of overexpressed cyclophilin B against Aβ-induced neurotoxicity in PC12 cells.	Yoojung Oh 1, Eun Young Kim, Yeonghwan Kim, Jizi Jin, Byung Kwan Jin, Geon-Ho Jahng, Min Hyung Jung, Chan Park, Insug Kang, Joohun Ha, Wonchae Choe	Free Radic Biol Med	2011 Aug 15	51(4):905-20
21706234	Protective effects of walnut extract against amyloid beta peptide-induced cell death and oxidative stress in PC12 cells.	Balu Muthaiyah 1, Musthafa M Essa, Ved Chauhan, Abha Chauhan	Neurochem Res	2011 Nov	36(11):2096-10
21708232	Functional activity of the novel Alzheimer's amyloid β-peptide interacting domain (AβID) in the APP and BACE1 promoter sequences and implications in activating apoptotic genes and in amyloidogenesis.	Jason A Bailey 1, Bryan Maloney, Yuan-Wen Ge, Debomoy K Lahiri	Gene	2011 Nov 15	488(1-2):13-22
21824145	Identification and characterization of a neuronal enriched novel transcript encoding the previously described p60Fe65 isoform.	Sara Catarina Domingues 1, Ana Gabriela Henriques, Margarida Fardilha, Edgar F da Cruz E Silva, Odete A B da Cruz E Silva	J Neurochem	2011 Dec	119(5):1086-98
21839817	Protective effects of ω-conotoxin on amyloid-β-induced damage in PC12 cells.	Marong Fang 1, Jing Wang, Shu Han, Zhiying Hu, Jin-biao Zhan, Shucai Ling, John A Rudd, Yu Geng	Toxicol Lett	2011 Oct 30	206(3):325-38
21887833	Surface-modified protein microspheres capture amyloid-β and inhibit its aggregation and toxicity	Michal Richman 1, Sarah Wilk, Natalia Skirtenko, Alex Perelman, Shai Rahimipour	Chemistry	2011 Sep 26	17(40):11171-7
21901364	Amelioration of neurodegenerative changes in cellular and rat models of diabetes-related Alzheimer's disease by exendin-4.	Song Chen 1, Ai-ran Liu, Feng-mao An, Wen-bing Yao, Xiang-dong Gao	Age (Dordr)	2012 Oct	34(5):1211-24
21931181	Inhibition of Polo-like kinase 1 reduces beta-amyloid-induced neuronal cell death in Alzheimer's disease.	Bing Song 1, Korbin Davis, X Shawn Liu, Hyoung-gon Lee, Mark Smith, Xiaoqi Liu	Aging (Albany NY)	2011 Sep	3(9):846-51
21945154	Inhibition of Aβ(25-35)-induced cell apoptosis by low-power-laser-irradiation (LPLI) through promoting Akt-dependent YAP cytoplasmic translocation.	Heng Zhang 1, Shengnan Wu, Da Xing	Cell Signal	2012 Jan	24(1):224-32
21946104	The neuroprotective effects of phytoestrogen α-zearalanol on β-amyloid-induced toxicity in differentiated PC-12 cells.	Yilong Dong 1, Nan Yang, Yanyong Liu, Qing Li, Pingping Zuo	Eur J Pharmacol	2011 Nov 30	670(2-3):392-8
21984823	Microtubule affinity regulating kinase activity in living neurons was examined by a genetically encoded fluorescence resonance energy transfer/fluorescence lifetime imaging-based biosensor: inhibitors with therapeutic potential.	Thomas Timm 1, Jens Peter von Kries, Xiaoyu Li, Hans Zempel, Eckhard Mandelkow, Eva-Maria Mandelkow	J Biol Chem	2011 Dec 2	286(48):41711-22
21988929	Butyrolactone derivative 3-benzyl-5-((2-nitrophenoxy) methyl)-dihydrofuran-2(3H)-one protects against amyloid-β peptides-induced cytotoxicity in PC12 cells.	ShaoNan Yang 1, ShengQing Wang, Nan Peng, ZhaoHong Xie, Ping Wang, CuiPing Zhao, LiFei Wei, Hui Yang, BaoXiang Zhao, JunYing Miao, Jianzhong Bi	J Alzheimers Dis	2012	28(2):345-56
22042506	Protective effect of isorhynchophylline against β-amyloid-induced neurotoxicity in PC12 cells.	Yan-Fang Xian 1, Zhi-Xiu Lin, Qing-Qiu Mao, Siu-Po Ip, Zi-Ren Su, Xiao-Ping Lai	Cell Mol Neurobiol	2012 Apr	32(3):353-60
22102917	A peptide that binds specifically to the β-amyloid of Alzheimer's disease: selection and assessment of anti-β-amyloid neurotoxic effects	Fang Wang 1, Xian-Ling Zhou, Qi-Gang Yang, Wen-Hua Xu, Fei Wang, Yong-Ping Chen, Gui-Hai Chen	PLoS One	2011	6(11):e27649
22118539	Protective effects of a chalcone derivative against Aβ-induced oxidative stress and neuronal damage.	Mi-Jeong Kim 1, Yoo-Hyun Lee, Jieun Kwak, Younghwa Na, Ho-Geun Yoon	BMB Rep	2011 Nov	44(11):730-4
22139836	Sublethal doses of β-amyloid peptide abrogate DNA-dependent protein kinase activity	Alessio Cardinale 1, Mauro Racaniello, Serena Saladini, Giovanna De Chiara, Cristiana Mollinari, Maria Chiara de Stefano, Maurizio Pocchiari, Enrico Garaci, Daniela Merlo	J Biol Chem	2012 Jan 20	287(4):2618-31
22178568	The miR-124 regulates the expression of BACE1/β-secretase correlated with cell death in Alzheimer's disease.	Marong Fang 1, Jing Wang, Xiaobing Zhang, Yu Geng, Zhiying Hu, John A Rudd, Shucai Ling, Wei Chen, Shu Han	Toxicol Lett	2012 Feb 25	209(1):94-105
22200570	Effect of N-homocysteinylation on physicochemical and cytotoxic properties of amyloid β-peptide.	Sirus Khodadadi 1, Gholam Hossein Riazi, Shahin Ahmadian, Elham Hoveizi, Oveis Karima, Hassan Aryapour	FEBS Lett	2012 Jan 20	;586(2):127-31
22202667	Promotion of β-amyloid production by C-reactive protein and its implications in the early pathogenesis of Alzheimer's disease.	Bing-Tian Bi 1, Huan-Bing Lin, Yu-Fang Cheng, Heng Zhou, Ting Lin, Ming-Zi Zhang, Tie-Jun Li, Jiang-Ping Xu	Neurochem Int	2012 Feb	60(3):257-66
22212523	Involvement of molecular chaperones and the transcription factor Nrf2 in neuroprotection mediated by para-substituted-4,5-diaryl-3-thiomethyl-1,2,4-triazines.	Fariba Khodagholi 1, Niloufar Ansari, Mohsen Amini, Solaleh Khoramian Tusi	Cell Stress Chaperones	2012 Jul	17(4):409-22
22267734	Biochemical inhibition of the acetyltransferases ATase1 and ATase2 reduces β-secretase (BACE1) levels and Aβ generation.	Yun Ding 1, Mi Hee Ko, Mariana Pehar, Frank Kotch, Noel R Peters, Yun Luo, Shahriar M Salamat, Luigi Puglielli	J Biol Chem	2012 Mar 9	287(11):8424-33
22307963	A two-step strategy for structure-activity relationship studies of N-methylated aβ42 C-terminal fragments as aβ42 toxicity inhibitors.	Huiyuan Li 1, Reeve Zemel, Dahabada H J Lopes, Bernhard H Monien, Gal Bitan	ChemMedChem,	2012 Mar 5	7(3):515-22
22350319	In vitro and in vivo comparisons of the effects of the fruiting body and mycelium of Antrodia camphorata against amyloid β-protein-induced neurotoxicity and memory impairment.	Li-Chun Wang 1, Shen-En Wang, Jyh-Jye Wang, Tsung-Yu Tsai, Chun-Hong Lin, Tzu-Ming Pan, Chun-Lin Lee	Appl Microbiol Biotechnol	2012 Jun	94(6):1505-19
22384101	Tacrine-6-ferulic acid, a novel multifunctional dimer, inhibits amyloid-β-mediated Alzheimer's disease-associated pathogenesis in vitro and in vivo. PLoS One	Rongbiao Pi 1, Xuexuan Mao, Xiaojuan Chao, Zhiyi Cheng, Mengfei Liu, Xiaolu Duan, Mingzhong Ye, Xiaohong Chen, Zhengrong Mei, Peiqing Liu, Wenming Li, Yifan Han	PLoS One	2012	7(2):e31921
22396417	Regulation of mitochondrial transport and inter-microtubule spacing by tau phosphorylation at the sites hyperphosphorylated in Alzheimer's disease	Kourosh Shahpasand 1, Isao Uemura, Taro Saito, Tsunaki Asano, Kenji Hata, Keitaro Shibata, Yoko Toyoshima, Masato Hasegawa, Shin-Ichi Hisanaga	J Neurosci	2012 Feb 15	32(7):2430-41
22420626	Design of β-amyloid aggregation inhibitors from a predicted structural motif.	Paul A Novick 1, Dahabada H Lopes, Kim M Branson, Alexandra Esteras-Chopo, Isabella A Graef, Gal Bitan, Vijay S Pande	J Med Chem	2012 Apr 12	55(7):3002-10
22528094	Establishing the links between Aβ aggregation and cytotoxicity in vitro using biophysical approaches.	Asad Jan 1, Hilal A Lashuel	Methods Mol Biol	2012	849:227-43
22545812	Alzheimer's disease amyloid β-protein mutations and deletions that define neuronal binding/internalization as early stage nonfibrillar/fibrillar aggregates and late stage fibrils.	Joseph F Poduslo 1, Kyle G Howell, Nicole C Olson, Marina Ramirez-Alvarado, Karunya K Kandimalla	Biochemistry	2012 May 15	51(19):3993-4003
22551949	Protective effects of diazoxide against Aβ₂₅₋₃₅-induced PC12 cell apoptosis due to prevention of endoplasmic reticulum stress.	Min Kong 1, Maowen Ba	Neuroreport	2012 May 30	23(8):493-7
22552354	The chalcone derivative Chana 1 protects against amyloid β peptide-induced oxidative stress and cognitive impairment.	Jieun Kwak 1, Mi-Jeong Kim, Kyung-Chul Choi, Hyo-Kyung Choi, Woojin Jun, Hyun-Jin Park, Yoo-Hyun Lee, Ho-Geun Yoon	Int J Mol Med	2012 Jul	30(1):193-8
22565301	Protective effects of pinostrobin on β-amyloid-induced neurotoxicity in PC12 cells	Yan-Fang Xian 1, Siu-Po Ip, Zhi-Xiu Lin, Qing-Qiu Mao, Zi-Ren Su, Xiao-Ping Lai	Cell Mol Neurobiol	2012 Nov	32(8):1223-30
22574751	Differences in the cellular uptake and intracellular itineraries of amyloid beta proteins 40 and 42: ramifications for the Alzheimer's drug discovery.	Rajesh S Omtri 1, Michael W Davidson, Balasubramaniam Arumugam, Joseph F Poduslo, Karunya K Kandimalla	Mol Pharm	2012 Jul 2	9(7):1887-97
22613079	Pharmacokinetic behavior and efficiency of acetylcholinesterase inhibition in rat brain after intranasal administration of galanthamine hydrobromide loaded flexible liposomes	Weize Li 1, Yongqiang Zhou 2, Ning Zhao 3, Baohua Hao 4, Xiaoning Wang 3, Peng Kong 5	Environ Toxicol Pharmacol	2012 Sep	34(2):272-279
22663067	Liberation of copper from amyloid plaques: making a risk factor useful for Alzheimer's disease treatment.	Jie Geng 1, Meng Li, Li Wu, Jinsong Ren, Xiaogang Qu	J Med Chem	2012 Nov 8	55(21):9146-55
22714678	S-52, a novel nootropic compound, protects against β-amyloid induced neuronal injury by attenuating mitochondrial dysfunction.	Xin Gao 1, Chun Yan Zheng, Guo Wei Qin, Xi Can Tang, Hai Yan Zhang	J Neurosci Res	2012 Oct	90(10):1981-8
22728896	Synaptic silencing and plasma membrane dyshomeostasis induced by amyloid-β peptide are prevented by Aristotelia chilensis enriched extract. J Alzheimers Dis	Jorge Fuentealba 1, Andrea Dibarrart, Francisco Saez-Orellana, María Cecilia Fuentes-Fuentes, Carlos N Oyanedel, José Guzmán, Claudia Perez, José Becerra, Luis G Aguayo	J Alzheimers Dis	2012	31(4):879-89
22776966	Focal adhesion kinase activates NF-κB via the ERK1/2 and p38MAPK Pathways in amyloid-β25-35-induced apoptosis in PC12 cells.	Xichao Wang 1, Qun Chen, Da Xing	J Alzheimers Dis	2012	32(1):77-94
22778778	Bioassay-Guided Isolation of Neuroprotective Compounds from Uncaria rhynchophylla against Beta-Amyloid-Induced Neurotoxicity.	Yan-Fang Xian 1, Zhi-Xiu Lin, Qing-Qiu Mao, Zhen Hu, Ming Zhao, Chun-Tao Che, Siu-Po Ip	Evid Based Complement Alternat Med	2012	2012:802625
22778811	Monoclonal antibody against the turn of the 42-residue amyloid β-protein at positions 22 and 23.	Kazuma Murakami 1, Yuko Horikoshi-Sakuraba, Nakaba Murata, Yoshihiro Noda, Yuichi Masuda, Noriaki Kinoshita, Hiroyuki Hatsuta, Shigeo Murayama, Takuji Shirasawa, Takahiko Shimizu, Kazuhiro Irie	ACS Chem Neurosci	2010 Nov 17	1(11):747-56
22814802	Aggravation effect of isoflurane on Aβ(25-35)-induced apoptosis and tau hyperphosphorylation in PC12 cells.	Jie Xu 1, Rui Zhang, Pingping Zuo, Nan Yang, Chao Ji, Weiran Liu, Yun Wang, Hui Wang, Anshi Wu, Yun Yue, Yanyong Liu	Cell Mol Neurobiol	2012 Nov	32(8):1343-51
22832950	Neuroprotective effects of new protein kinase C activator TPPB against Aβ₂₅₋₃₅ induced neurotoxicity in PC12 cells.	Hong-Qi Yang 1, Xue Li, Wei-Min Yang, Shu-Man Feng, Jian-Jun Ma	Neurochem Res	2012 Oct	37(10):2213-21
22855810	A new concept: Aβ1-42 generates a hyperfunctional proteolytic NCX3 fragment that delays caspase-12 activation and neuronal death.	Anna Pannaccione 1, Agnese Secondo, Pasquale Molinaro, Carla D'Avanzo, Maria Cantile, Alba Esposito, Francesca Boscia, Antonella Scorziello, Rossana Sirabella, Sophie Sokolow, André Herchuelz, Gianfranco Di Renzo, Lucio Annunziato	J Neurosci	2012 Aug 1	32(31):10609-17
22867970	The γ-secretase inhibitor DAPT increases the levels of gangliosides at neuritic terminals of differentiating PC12 cells.	Naoto Oikawa 1, Miho Goto, Kazutaka Ikeda, Ryo Taguchi, Katsuhiko Yanagisawa	Neurosci Lett	2012 Sep 6	525(1):49-53
22917976	Photobiomodulation by low-power laser irradiation attenuates Aβ-induced cell apoptosis through the Akt/GSK3β/β-catenin pathway	Jiangang Liang 1, Lei Liu, Da Xing	Free Radic Biol Med	2012 Oct 1	53(7):1459-67
22949092	Genistein inhibits Aβ₂₅₋₃₅ -induced neurotoxicity in PC12 cells via PKC signaling pathway.	Sijing Luo 1, Tian Lan, Weiliang Liao, Meishun Zhao, Hong Yang	Neurochem Res	2012 Dec	37(12):2787-94
22964500	Protective effects of the key compounds isolated from Corni fructus against β-amyloid-induced neurotoxicity in PC12 cells	Seung-Young Hong 1, Woo-Sik Jeong, Mira Jun	Molecules	2012 Sep 10	17(9):10831-45
21095213	Hydrogen sulfide reduces mRNA and protein levels of β-site amyloid precursor protein cleaving enzyme 1 in PC12 cells.	Hua Zhang 1, Ying Gao, Fengli Zhao, Zhengwei Dai, Tao Meng, Shengfen Tu, Yong Yan	Neurochem Int	2011 Feb	58(2):169-75
23064259	β-Asarone inhibits neuronal apoptosis via the CaMKII/CREB/Bcl-2 signaling pathway in an in vitro model and AβPP/PS1 mice.	Gang Wei 1, Yun-bo Chen, Dong-Feng Chen, Xiao-Ping Lai, Dong-Hui Liu, Ru-Dong Deng, Jian-Hong Zhou, Sai-Xia Zhang, Yi-Wei Li, Hui Lii, Liu-Fang Liu, Qi Wang, Hui Nie	J Alzheimers Dis	2013	33(3):863-80
23134459	Antiamnesic effects of ethyl acetate fraction from chestnut (Castanea crenata var. dulcis) inner skin on Aβ(25-35)-induced cognitive deficits in mice.	Hee-Rok Jeong 1, Yu Na Jo, Ji Hee Jeong, Dong Eun Jin, Byung Gi Song, Soo Jung Choi, Dong-Hoon Shin, Ho Jin Heo	J Med Food	2012 Dec	15(12):1051-6
23184750	Mesoporous silica nanoparticle-based H2O2 responsive controlled-release system used for Alzheimer's disease treatment.	Jie Geng 1, Meng Li, Li Wu, Cuie Chen, Xiaogang Qu	Adv Healthc Mater	2012 May	1(3):332-6
23266915	Pretreatment of PC12 cells with 17β-estradiol prevents Aβ-induced down-regulation of CREB phosphorylation and prolongs inhibition of GSK-3β	Yanxing Chen 1, Ying Su, Xiaoqin Run, Zhou Sun, Tao Wang, Shenggang Sun, Zhihou Liang	J Mol Neurosci	2013 Jul	50(3):394-401
23373224	[Protective effect of six Kaixin San formulas on nerve cells injured by different materials].	Hai-Xia Zhao 1, Xiao-Jiang Zhou, Yuan Hu, Xian-Zhe Dong, Yin Cao, Ping Liu	Zhongguo Zhong Yao Za Zhi	2012 Nov	37(22):3472-6
23390503	Additive toxicity of β-amyloid by a novel bioactive peptide in vitro: possible implications for Alzheimer's disease	Sara Garcia-Ratés 1, Matthew Lewis, Rosemary Worrall, Susan Greenfield	PLoS One	2013	8(2):e54864
23393032	Edaravone ameliorates oxidative damage associated with Aβ25-35 treatment in PC12 cells.	Gui-lian Zhang 1, Wang-gang Zhang, Yun Du, Li Yao, Hong Sun, Ru Zhang, Enqi Liu, Ning Bu, Hai-qin Wu, Lei Zhang, Ting-ting Li, Ying-ying Guo	J Mol Neurosci	2013 Jul	50(3):494-503
23420039	Increased expression of Beclin-1-dependent autophagy protects against beta-amyloid-induced cell injury in PC12 cells [corrected].	Zhongfeng Xue 1, Sheng Zhang, Liping Huang, Yuping He, Ruoming Fang, Yongqi Fang	J Mol Neurosci	2013 Sep	51(1):180-6
23420419	Protective effects of hydroxysafflor yellow A on β-amyloid-induced neurotoxicity in PC12 cells.	Song-Zhi Kong 1, Yan-Fang Xian, Siu-Po Ip, Xiao-Ping Lai, Xu-Guang Shi, Zhi-Xiu Lin, Zi-Ren Su	Neurochem Res	2013 May	38(5):951-60
23422796	Propofol and thiopental suppress amyloid fibril formation and GM1 ganglioside expression through the γ-aminobutyric acid A receptor.	Naoki Yamamoto 1, Hajime Arima, Takeshi Sugiura, Hiroyuki Hirate, Hideo Taniura, Kenji Suzuki, Kazuya Sobue	Anesthesiology	2013 Jun	118(6):1408-16
23523945	IMM-H004, a novel coumarin derivative compound, protects against amyloid beta-induced neurotoxicity through a mitochondrial-dependent pathway.	X Y Song 1, J F Hu, M N Sun, Z P Li, D H Wu, H J Ji, Y H Yuan, Z X Zhu, N Han, G Liu, N H Chen	Neuroscience	2013 Jul 9	242:28-38
23555824	Resveratrol inhibits β-amyloid-induced neuronal apoptosis through regulation of SIRT1-ROCK1 signaling pathway	Xiaowen Feng 1, Nan Liang, Dexiao Zhu, Qing Gao, Lei Peng, Haiman Dong, Qingwei Yue, Haili Liu, Lihua Bao, Jing Zhang, Jing Hao, Yingmao Gao, Xuejie Yu, Jinhao Sun	PLoS One	2013	8(3):e59888
23614719	Human prefoldin inhibits amyloid-β (Aβ) fibrillation and contributes to formation of nontoxic Aβ aggregates.	Karin Margareta Sörgjerd 1, Tamotsu Zako, Masafumi Sakono, Peter C Stirling, Michel R Leroux, Takashi Saito, Per Nilsson, Misaki Sekimoto, Takaomi C Saido, Mizuo Maeda	Biochemistry	2013 May 21	52(20):3532-42
23650245	Self-assembled peptide-polyoxometalate hybrid nanospheres: two in one enhances targeted inhibition of amyloid β-peptide aggregation associated with Alzheimer's disease.	Meng Li 1, Can Xu, Li Wu, Jinsong Ren, Enbo Wang, Xiaogang Qu	Small	2013 Oct 25	9(20):3455-61
23673104	Propofol may protect PC12 cells from β-amyloid₂₅₋₃₅ induced apoptosis through the GSK-3β signaling pathway.	Rui Zhang 1, Jie Xu, Yan-Yong Liu, Ping-Ping Zuo, Nan Yang, Chao Ji, Yun Wang, Hui Wang, An-Shi Wu, Yun Yue	Chin Med J (Engl)	2013	126(10):1884-9
23685950	Activation of muscarinic receptors inhibits glutamate-induced GSK-3β overactivation in PC12 cells.	Ke Ma 1, Li-min Yang, Hong-zhuan Chen, Yang Lu	Acta Pharmacol Sin	2013 Jul	34(7):886-92
23701997	Anti-Aβ antibodies induced by Aβ-HBc virus-like particles prevent Aβ aggregation and protect PC12 cells against toxicity of Aβ1-40.	Gaifeng Feng 1, Weixi Wang, Yihua Qian, Hui Jin	J Neurosci Methods	2013 Aug 15	218(1):48-54
23766374	Central amyloid-β-specific single chain variable fragment ameliorates Aβ aggregation and neurotoxicity.	R M Nisbet 1, J Nigro, K Breheney, J Caine, M K Hattarki, S D Nuttall	Protein Eng Des Sel	2013 Oct	26(10):571-80
23776394	Altered APP Carboxyl-Terminal Processing Under Ferrous Iron Treatment in PC12 Cells.	Chi Hyun Kim 1, Yeong-Min Yoo	Korean J Physiol Pharmacol	2013 Jun	17(3):189-95
23799541	Cytotoxic role of advanced glycation end-products in PC12 cells treated with β‑amyloid peptide.	Fu-Ling Yan 1, Guo-Ling Han, Guan-Jin Wu	Mol Med Rep	2013 Aug	8(2):367-72
23812758	Protective effect of Bajijiasu against β-amyloid-induced neurotoxicity in PC12 cells.	Di-Ling Chen 1, Peng Zhang, Li Lin, Ou Shuai, He-Ming Zhang, Song-Hao Liu, Jin-Yu Wang Affiliations expand	Cell Mol Neurobiol	2013 Aug	33(6):837-50
23822837	Potentiation of neuritogenic activity of medicinal mushrooms in rat pheochromocytoma cells.	Syntyche Ling-Sing Seow, Murali Naidu, Pamela David, Kah-Hui Wong, Vikineswary Sabaratnam	BMC Complement Altern Med	2013 Jul 4	13:157
23825484	In vitro and in vivo study of effects of fermented soybean product (chungkookjang) on NGF secretion ability and NGF receptor signaling pathway.	Young-Ju Lee 1, Ji-Eun Kim, Moon-Hwa Kwak, Jun Go, Hong-Joo Son, Dong-Seob Kim, Dae-Youn Hwang	Lab Anim Res	2013 Jun	29(2):113-26
23849878	3-Hydroxybutyrate methyl ester as a potential drug against Alzheimer's disease via mitochondria protection mechanism	Junyu Zhang 1, Qian Cao, Shaowu Li, Xiaoyun Lu, Yongxi Zhao, Ji-Song Guan, Jin-Chun Chen, Qiong Wu, Guo-Qiang Chen	Biomaterials	2013 Oct	34(30):7552-62
23894286	Rescue of amyloid-Beta-induced inhibition of nicotinic acetylcholine receptors by a peptide homologous to the nicotine binding domain of the alpha 7 subtype.	Arthur A Nery 1, Margaret H Magdesian, Cleber A Trujillo, Luciana B Sathler, Maria A Juliano, Luiz Juliano, Henning Ulrich, Sergio T Ferreira	PLoS One	2013 Jul 22	8(7):e67194
23922702	The role of heat shock protein 70 in the protective effect of YC-1 on β-amyloid-induced toxicity in differentiated PC12 cells.	Yung-Chieh Tsai 1, Yen-Mei Lee, Kwok-Keung Lam, Jui-Fen Lin, Jhi-Joung Wang, Mao-Hsiung Yen, Pao-Yun Cheng	PLoS One	2013 Jul 26	8(7):e69320
23934345	6-demethoxynobiletin, a nobiletin-analog citrus flavonoid, enhances extracellular signal-regulated kinase phosphorylation in PC12D cells.	Junko Kimura 1, Kiyomitsu Nemoto, Akihito Yokosuka, Yoshihiro Mimaki, Masakuni Degawa, Yasushi Ohizumi	Biol Pharm Bull	2013	36(10):1646-9
23937564	Protective effects of peroxiredoxin 6 overexpression on amyloid β-induced apoptosis in PC12 cells.	I K Kim 1, K J Lee, S Rhee, S B Seo, J H Pak	Free Radic Res	2013 Oct	47(10):836-46
23948917	The selective BACE1 inhibitor VIa reduces amyloid-β production in cell and mouse models of Alzheimer's disease.	Xiaorui Cheng 1, Yu Zhou, Wei Gu, Jie Wu, Aihua Nie, Junping Cheng, Jinwu Zhou, Wenxia Zhou, Yongxiang Zhang	J Alzheimers Dis	2013	37(4):823-34
24134394	Ameliorating effects of aged garlic extracts against Aβ-induced neurotoxicity and cognitive impairment.	Ji Hee Jeong, Hee Rok Jeong, Yu Na Jo, Hyeon Ju Kim, Jeong Hae Shin, Ho Jin Heo 1	BMC Complement Altern Med	2013 Oct 18	13:268
24220540	Antioxidant action of 7,8-dihydroxyflavone protects PC12 cells against 6-hydroxydopamine-induced cytotoxicity.	Xiaohua Han 1, Shaolei Zhu 2, Bingxiang Wang 3, Lei Chen 3, Ran Li 3, Weicheng Yao 2, Zhiqiang Qu 4	Neurochem Int	2014 Jan	64:18-23
24231470	The protective effect of eicosapentaenoic acid-enriched phospholipids from sea cucumber Cucumaria frondosa on oxidative stress in PC12 cells and SAMP8 mice.	Feng-Juan Wu 1, Yong Xue 1, Xiao-Fang Liu 1, Chang-Hu Xue 1, Jing-Feng Wang 1, Lei Du 2, Koretaro Takahashi 2, Yu-Ming Wang 3	Neurochem Int	2014 Jan	64:9-17
24244372	Efficacy of cyclin dependent kinase 4 inhibitors as potent neuroprotective agents against insults relevant to Alzheimer's disease	Priyankar Sanphui 1, Sumit Kumar Pramanik, Nandini Chatterjee, Ponnusamy Moorthi, Biswadip Banerji, Subhas Chandra Biswas	PLoS One	2013 Nov 11	8(11):e78842
24244667	A structure-toxicity study of Aß42 reveals a new anti-parallel aggregation pathway	Hélène Vignaud 1, Claude Bobo, Ioan Lascu, Karin Margareta Sörgjerd, Tamotsu Zako, Mizuo Maeda, Benedicte Salin, Sophie Lecomte, Christophe Cullin	PLoS One	2013 Nov 11	8(11):e80262
24250617	Comparison of Neuroprotective Effects of Melissa officinalis Total Extract and Its Acidic and Non-Acidic Fractions against A β-Induced Toxicity.	Mohammad Reza Sepand 1, Maliheh Soodi, Homa Hajimehdipoor, Masoud Soleimani, Ehsan Sahraei	Iran J Pharm Res	Spring 2013	12(2):415-23
24319473	Isorhynchophylline Protects PC12 Cells Against Beta-Amyloid-Induced Apoptosis via PI3K/Akt Signaling Pathway.	Yan-Fang Xian 1, Zhi-Xiu Lin, Qing-Qiu Mao, Jian-Nan Chen, Zi-Ren Su, Xiao-Ping Lai, Paul Siu-Po Ip	Evid Based Complement Alternat Med	2013	2013:163057
24350730	Antioxidant and antiapoptotic effects of 1,1'-(biphenyl-4,4'-diyl)-bis(3-(dimethylamino)-propan-1-one) on protecting PC12 cells from Aβ-induced injury.	Yuxuan Zhu 1, Xun Sun, Tao Gong, Qin He, Zhirong Zhang	Mol Pharm	2014 Feb 3	11(2):428-35
24378397	A novel assay for high-throughput screening of anti-Alzheimer's disease drugs to determine their efficacy by real-time monitoring of changes in PC12 cell proliferation.	Xue-Qin Hou 1, Rong Yan 1, Cong Yang 1, Lei Zhang 1, Ru-Yu Su 1, Si-Jun Liu 1, Shi-Jie Zhang 1, Wen-Qing He 1, Shu-Huan Fang 1, Shu-Yi Cheng 1, Zi-Ren Su 1, Yun-Bo Chen 1, Qi Wang 1	Int J Mol Med	2014 Mar	33(3):543-9
24379109	1,8-cineole (eucalyptol) mitigates inflammation in amyloid Beta toxicated PC12 cells: relevance to Alzheimer's disease	Andleeb Khan 1, Kumar Vaibhav, Hayate Javed, Rizwana Tabassum, Md Ejaz Ahmed, Mohd Moshahid Khan, M Badruzzaman Khan, Pallavi Shrivastava, Farah Islam, M Saeed Siddiqui, M M Safhi, Fakhrul Islam	Neurochem Res	2014 Feb	39(2):344-52
24452756	Sphingosine kinases/sphingosine-1-phosphate and death Signalling in APP-transfected cells	Magdalena Gassowska 1, Magdalena Cieslik, Anna Wilkaniec, Joanna B Strosznajder	Neurochem Res	2014 Apr	39(4):645-52
24475446	Prostaglandin D2 synthase: Apoptotic factor in alzheimer plasma, inducer of reactive oxygen species, inflammatory cytokines and dialysis dementia.	John K Maesaka 1, Bali Sodam 1, Thomas Palaia 1, Louis Ragolia 1, Vecihi Batuman 2, Nobuyuki Miyawaki 1, Shubha Shastry 1, Steven Youmans 3, Marwan El-Sabban 4	J Nephropathol	2013 Jul	2(3):166-80
24531159	Stimulation of autophagy prevents amyloid-β peptide-induced neuritic degeneration in PC12 cells	Yi Yang 1, Sicong Chen 2, Jiafeng Zhang 3, Chentan Li 3, Yonghong Sun 2, Lihui Zhang 3, Xiaoxiang Zheng 4	J Alzheimers Dis	2014	40(4):929-39
24578793	Mercury induced the Accumulation of Amyloid Beta (Aβ) in PC12 Cells: The Role of Production and Degradation of Aβ.	Ji-Won Song 1, Byung-Sun Choi 1	Toxicol Res	2013 Dec 31	29(4):235-40
24587210	Neuroprotective copper bis(thiosemicarbazonato) complexes promote neurite elongation.	Laura Bica 1, Jeffrey R Liddell 1, Paul S Donnelly 2, Clare Duncan 1, Aphrodite Caragounis 1, Irene Volitakis 3, Brett M Paterson 2, Roberto Cappai 4, Alexandra Grubman 1, James Camakaris 5, Peter J Crouch 6, Anthony R White 6	PLoS One	2014 Feb 28	9(2):e90070
24636920	Alzheimer amyloid beta inhibition of Eg5/kinesin 5 reduces neurotrophin and/or transmitter receptor function.	Csilla Ari 1, Sergiy I Borysov 2, Jiashin Wu 3, Jaya Padmanabhan 1, Huntington Potter 4	Neurobiol Aging	2014 Aug	35(8):1839-49
24685507	Two novel clerodane diterpenenes with NGF-potentiating activities from the twigs of Croton yanhuii.	Yihang Sun 1, Meicheng Wang 2, Quanhui Ren 2, Shen Li 2, Jing Xu 3, Yasushi Ohizumi 4, Chunfeng Xie 2, Da-Qing Jin 5, Yuanqiang Guo 6	Fitoterapia	2014 Jun	95:229-33
24726523	Attenuation of Aβ25-35-induced parallel autophagic and apoptotic cell death by gypenoside XVII through the estrogen receptor-dependent activation of Nrf2/ARE pathways.	Xiangbao Meng 1, Min Wang 1, Guibo Sun 2, Jingxue Ye 3, Yanhui Zhou 4, Xi Dong 5, Tingting Wang 1, Shan Lu 1, Xiaobo Sun 6	Toxicol Appl Pharmacol	2014 Aug 15	279(1):63-75
24742562	Isolation and screened neuroprotective active constituents from the roots and rhizomes of Valeriana amurensis.	Changfu Wang 1, Yang Xiao 2, Bingyou Yang 3, Zhibin Wang 4, Lihua Wu 5, Xiaolin Su 6, Adelheid Brantner 7, Haixue Kuang 8, Qiuhong Wang 9	Fitoterapia	2014 Jul	96:48-55
24815946	p-Coumaric acid and ursolic acid from Corni fructus attenuated β-amyloid(25-35)-induced toxicity through regulation of the NF-κB signaling pathway in PC12 cells	Jeong-Hyun Yoon 1, Kumju Youn, Chi-Tang Ho, Mukund V Karwe, Woo-Sik Jeong, Mira Jun	J Agric Food Chem	2014 May 28	62(21):4911-6
24853415	Death-associated protein kinase 1 has a critical role in aberrant tau protein regulation and function.	B M Kim 1, M-H You 1, C-H Chen 2, S Lee 3, Y Hong 3, Y Hong 4, A Kimchi 5, X Z Zhou 2, T H Lee 1	Cell Death Dis	2014 May 22	5(5):e1237
24941128	Synthesis and anti-cholinesterase activity of new 7-hydroxycoumarin derivatives.	Masoumeh Alipour 1, Mehdi Khoobi 1, Alireza Moradi 2, Hamid Nadri 2, Farshad Homayouni Moghadam 3, Saeed Emami 4, Zeinab Hasanpour 1, Alireza Foroumadi 1, Abbas Shafiee 5	Eur J Med Chem	2014 Jul 23	82:536-44
24975829	Notoginsenoside R1 attenuates amyloid-β-induced damage in neurons by inhibiting reactive oxygen species and modulating MAPK activation.	Bo Ma 1, Xiangbao Meng 1, Jing Wang 1, Jing Sun 1, Xiaoyu Ren 2, Meng Qin 1, Jie Sun 1, Guibo Sun 3, Xiaobo Sun 4	Int Immunopharmacol	2014 Sep	22(1):151-9
24980117	Synthesis of α, β-unsaturated carbonyl based compounds as acetylcholinesterase and butyrylcholinesterase inhibitors: characterization, molecular modeling, QSAR studies and effect against amyloid β-induced cytotoxicity.	Syed Nasir Abbas Bukhari 1, Ibrahim Jantan 2, Vijay H Masand 3, Devidas T Mahajan 3, Muhammad Sher 4, M Naeem-ul-Hassan 4, Muhammad Wahab Amjad 5	Eur J Med Chem	2014 Aug 18	83:355-65
25074037	Protective effect of a sesamin derivative, 3-bis (3-methoxybenzyl) butane-1, 4-diol on Aβ-stressed PC12 cells.	Chien-Wei Hou 1, Shun-Yu Chang, Kee-Ching Jeng	Arch Pharm Res	2015 Apr	38(4):543-8
25079795	The IDO inhibitor coptisine ameliorates cognitive impairment in a mouse model of Alzheimer's disease	Dan Yu 1, Bang-Bao Tao 2, Yun-Yun Yang 1, Li-Sha Du 1, Shuang-Shuang Yang 1, Xiao-Jie He 1, Yu-Wen Zhu 1, Jun-Kai Yan 1, Qing Yang 1	J Alzheimers Dis	2015	43(1):291-302
25096780	Neuroprotective effect of novel cognitive enhancer noopept on AD-related cellular model involves the attenuation of apoptosis and tau hyperphosphorylation.	Rita U Ostrovskaya 1, Yulia V Vakhitova 2, Uliyana Sh Kuzmina 3, Milyausha Kh Salimgareeva 3, Liana F Zainullina 3, Tatiana A Gudasheva 4, Vener A Vakhitov 5, Sergey B Seredenin 6	J Biomed Sci	2014 Aug 6	21(1):74
25125472	Rice bran extract compensates mitochondrial dysfunction in a cellular model of early Alzheimer's disease	Stephanie Hagl 1, Rekha Grewal 1, Ion Ciobanu 1, Amr Helal 2, Mohamed T Khayyal 3, Walter E Muller 1, Gunter P Eckert 1	J Alzheimers Dis	2015	43(3):927-38
25133313	Ligularia fischeri extract protects against oxidative-stress-induced neurotoxicity in mice and PC12 cells.	Soo Jung Choi 1, Jae Kyeom Kim, Soo Hwan Suh, Cho Rong Kim, Hye Kyung Kim, Chang-Ju Kim, Gwi Gun Park, Cheung-Seog Park, Dong-Hoon Shin	J Med Food	2014 Nov	17(11):1222-31
25160744	Beta-asarone attenuates amyloid beta-induced autophagy via Akt/mTOR pathway in PC12 cells.	Zhongfeng Xue 1, Yalei Guo 2, Sheng Zhang 3, Liping Huang 4, Yuping He 5, Ruoming Fang 6, Yongqi Fang 7	Eur J Pharmacol	2014 Oct 15	741:195-204
25206683	Estrogen receptor beta treats Alzheimer's disease	Zhu Tian 1, Jia Fan 2, Yang Zhao 1, Sheng Bi 1, Lihui Si 3, Qun Liu 1	Neural Regen Res	2013 Feb 15	8(5):420-6
25206842	rAAV/ABAD-DP-6His attenuates oxidative stress-induced injury of PC12 cells.	Mingyue Jia 1, Mingyu Wang 2, Yi Yang 1, Yixin Chen 3, Dujuan Liu 4, Xu Wang 1, Lei Song 1, Jiang Wu 1, Yu Yang 1	Neural Regen Res	2014 Mar 1	9(5):481-8
25221582	Role of Notch-1 signaling pathway in PC12 cell apoptosis induced by amyloid beta-peptide (25-35)	Huimin Liang 1, Yaozhou Zhang 2, Xiaoyan Shi 3, Tianxiang Wei 4, Jiyu Lou 4	Neural Regen Res	2014 Jul 1	9(13):1297-302
25282654	Design, synthesis and evaluation of novel tacrine-(β-carboline) hybrids as multifunctional agents for the treatment of Alzheimer's disease	Jin-Shuai Lan 1, Sai-Sai Xie 1, Su-Yi Li 1, Long-Fei Pan 1, Xiao-Bing Wang 2, Ling-Yi Kong 3	Bioorg Med Chem	2014 Nov 1	22(21):6089-104
25310739	Paeoniflorin attenuates Aβ25-35-induced neurotoxicity in PC12 cells by preventing mitochondrial dysfunction	Jialei Li 1, Xiaoxia Ji, Jianping Zhang, Guofeng Shi, Xue Zhu, Ke Wang	Folia Neuropathol	2014	52(3):285-90
25366568	Single-cell screening of cytosolic [Ca(2+)] reveals cell-selective action by the Alzheimer's Aβ peptide ion channel	Hopi Lin 1, Nelson J Arispe	Cell Stress Chaperones	2015 Mar	20(2):333-42
25436420	The green tea polyphenol (-)-epigallocatechin gallate prevents the aggregation of tau protein into toxic oligomers at substoichiometric ratios.	Heike J Wobst 1, Apurwa Sharma 2, Marc I Diamond 2, Erich E Wanker 3, Jan Bieschke 4	FEBS Lett	2015 Jan 2	77-83
25444865	Tenuifolin, a secondary saponin from hydrolysates of polygalasaponins, counteracts the neurotoxicity induced by Aβ25-35 peptides in vitro and in vivo.	Ya-min Liu 1, Zong-yang Li 1, Han Hu 2, Shu-ping Xu 3, Qi Chang 3, Yong-hong Liao 1, Rui-le Pan 4, Xin-min Liu 5	Pharmacol Biochem Behav	2015 Jan	128:14-22
25453793	Protective effects of aloe-emodin on scopolamine-induced memory impairment in mice and H₂O₂-induced cytotoxicity in PC12 cells.	Li Tao, Jianmei Xie, Yuting Wang, Shi Wang, Shuangchan Wu, Qiman Wang, Hong Ding PMID: 25453793 DOI: 10.1016/j.bmcl.2014.10.049	Bioorg Med Chem Lett	2014 Dec 1	24(23):5385-9
25462245	New tetracyclic tacrine analogs containing pyrano[2,3-c]pyrazole: efficient synthesis, biological assessment and docking simulation study.	Mehdi Khoobi 1, Farzaneh Ghanoni 2, Hamid Nadri 3, Alireza Moradi 3, Morteza Pirali Hamedani 1, Farshad Homayouni Moghadam 4, Saeed Emami 5, Mohsen Vosooghi 1, Reza Zadmard 2, Alireza Foroumadi 1, Abbas Shafiee 6	Eur J Med Chem	2015 Jan 7	89:296-303
25498712	A polysaccharide from Polygonatum sibiricum attenuates amyloid-β-induced neurotoxicity in PC12 cells	Huixue Zhang 1, Yuze Cao 2, Lixia Chen 3, Jianjian Wang 1, Qinghua Tian 1, Ning Wang 1, Zhaojun Liu 1, Jie Li 1, Na Wang 1, Xiaokun Wang 1, Piyun Sun 1, Lihua Wang 4	Carbohydr Polym	2015 Mar 6	117:879-86
25542589	Multifunctional coumarin derivatives: monoamine oxidase B (MAO-B) inhibition, anti-β-amyloid (Aβ) aggregation and metal chelation properties against Alzheimer's disease.	Ming Huang 1, Sai-Sai Xie 1, Neng Jiang 1, Jin-Shuai Lan 1, Ling-Yi Kong 2, Xiao-Bing Wang 3	Bioorg Med Chem Lett	2015 Feb 1	25(3):508-13
25573459	Protective effects of apigenin against 1-methyl-4-phenylpyridinium ion‑induced neurotoxicity in PC12 cells.	Weihai Liu 1, Songzhi Kong 2, Qingfeng Xie 3, Jiyan Su 4, Wenjie Li 4, Huizhen Guo 4, Shanshan Li 3, Xuexuan Feng 4, Ziren Su 4, Yang Xu 3, Xiaoping Lai 4	Int J Mol Med	2015 Mar	35(3):739-46
25580148	Mulberry extracts alleviate aβ 25-35-induced injury and change the gene expression profile in PC12 cells.	Nan Song 1, Hongpeng Yang 2, Wei Pang 3, Zhiwei Qie 3, Hao Lu 4, Long Tan 3, Haiqiang Li 3, Shoudan Sun 3, Fuzhi Lian 5, Chuan Qin 6, Yugang Jiang 3	Evid Based Complement Alternat Med	2014	2014:150617
25590369	Blockade of emodin on amyloid-β 25-35-induced neurotoxicity in AβPP/PS1 mice and PC12 cells through activation of the class III phosphatidylinositol 3-kinase/Beclin-1/B-cell lymphoma 2 pathway	Yan-ping Sun 1, Ji-ping Liu 2	Planta Med	2015 Jan	81(2):108-15
25590729	Abeta(1-42) induces abnormal alternative splicing of tau exons 2/3 in NGF-induced PC12 cells.	Teresa Lagunes 1, Marisol Herrera-Rivero 1, María Elena Hernández-Aguilar 2, Gonzalo E Aranda-Abreu 2	An Acad Bras Cienc	2014 Dec	86(4):1927-34
25594344	Synthesis and evaluation of paeonol derivatives as potential multifunctional agents for the treatment of Alzheimer's disease	An Zhou 1, Hongfei Wu 2, Jian Pan 3, Xuncui Wang 4, Jiaming Li 5, Zeyu Wu 6, Ailing Hui 7	Molecules	2015 Jan 14	20(1):1304-18
25614117	Multifunctional scutellarin-rivastigmine hybrids with cholinergic, antioxidant, biometal chelating and neuroprotective properties for the treatment of Alzheimer's disease.	Zhipei Sang 1, Yan Li 1, Xiaoming Qiang 1, Ganyuan Xiao 1, Qiang Liu 1, Zhenghuai Tan 2, Yong Deng 3	Bioorg Med Chem	2015 Feb 15	23(4):668-80
25624809	Yizhijiannao Granule and a combination of its effective monomers, icariin and Panax notoginseng saponins, inhibit early PC12 cell apoptosis induced by beta-amyloid (25-35).	Ting Zhang 1, Zhanwei Zhang 2, Keli Dong 1, Guangcheng Li 1, Hong Zhu 1	Neural Regen Res	2012 Aug 25	7(24):1845-50
25645683	Caspase-8 Mediates Amyloid-β-induced Apoptosis in Differentiated PC12 Cells.	Min-cai Qian 1, Jing Liu, Jia-shu Yao, Wei-min Wang, Jian-hong Yang, Li-li Wei, Yue-di Shen, Wei Chen	J Mol Neurosci	2015 Jun	56(2):491-9
25656088	Multifunctional tacrine-trolox hybrids for the treatment of Alzheimer's disease with cholinergic, antioxidant, neuroprotective and hepatoprotective properties	Sai-Sai Xie 1, Jin-Shuai Lan 1, Xiao-Bing Wang 1, Neng Jiang 1, Ge Dong 1, Zhong-Rui Li 1, Kelvin D G Wang 1, Ping-Ping Guo 1, Ling-Yi Kong 2	Eur J Med Chem	2015 Mar 26	93:42-50
25680266	Prostate stem cell antigen interacts with nicotinic acetylcholine receptors and is affected in Alzheimer's disease	Majbrit M Jensen 1, Maria Arvaniti 1, Jens D Mikkelsen 1, Dominik Michalski 2, Lars H Pinborg 3, Wolfgang Härtig 4, Morten S Thomsen 5	Neurobiol Aging	2015 Apr	36(4):1629-1638
25705234	Icariin Prevents Amyloid Beta-Induced Apoptosis via the PI3K/Akt Pathway in PC-12 Cells.	Dongdong Zhang 1, Zhe Wang 2, Chenxia Sheng 2, Weijun Peng 2, Shan Hui 2, Wei Gong 2, Shuai Chen 2	Evid Based Complement Alternat Med	2015	2015:235265
25708205	Amyloid β-abrogated TrkA ubiquitination in PC12 cells analogous to Alzheimer's disease	Chen Zheng 1, Thangiah Geetha 2, Marla Gearing 3, Jeganathan Ramesh Babu 1	J Neurochem	2015 Jun	133(6):919-25
25745458	Schisandrin B protects PC12 cells by decreasing the expression of amyloid precursor protein and vacuolar protein sorting 35.	Mingmin Yan 1, Shanping Mao 1, Huimin Dong 1, Baohui Liu 2, Qian Zhang 1, Gaofeng Pan 1, Zhiping Fu 1	Neural Regen Res	2012 Mar 25	7(9):652-8
25778782	Neuroprotective effect of loganin against Aβ25-35-induced injury via the NF-κB-dependent signaling pathway in PC12 cells	Hyeri Kim 1, Kumju Youn, Mok-Ryeon Ahn, Oh Yoen Kim, Woo-Sik Jeong, Chi-Tang Ho, Mira Jun	Food Funct	2015 Apr	6(4):1108-16
25778991	Design, synthesis and evaluation of scutellarein-O-alkylamines as multifunctional agents for the treatment of Alzheimer's disease	Zhipei Sang 1, Xiaoming Qiang 1, Yan Li 1, Wen Yuan 1, Qiang Liu 1, Yikun Shi 2, Wei Ang 1, Youfu Luo 3, Zhenghuai Tan 4, Yong Deng 5	Eur J Med Chem	2015 Apr 13	94:348-66
25796332	ATP-γ-S-(α,β-CH2) protects against oxidative stress and amyloid beta toxicity in neuronal culture	Ortal Danino 1, Shlomo Grossman 2, Bilha Fischer 3	Biochem Biophys Res Commun	2015 May 1	460(2):446-50
25811848	The Role of 6-Gingerol on Inhibiting Amyloid β Protein-Induced Apoptosis in PC12 Cells	Gao-feng Zeng 1, Shao-hui Zong 2, Zhi-yong Zhang 1, Song-wen Fu 1, Ke-ke Li 3, Ye Fang 3, Li Lu 1, De-Qiang Xiao 1	Rejuvenation Res	2015 Oct	18(5):413-21
25815723	Low dose nicotine attenuates Aβ neurotoxicity through activation early growth response gene 1 pathway.	Maoqiang Xue 1, Liuwei Zhu 2, Jie Zhang 2, Jinhua Qiu 2, Guicheng Du 2, Zhiliang Qiao 2, Guanghui Jin 2, Fengguang Gao 2, Qiqing Zhang 3	PLoS One	2015 Mar 27	10(3):e0120267
25853960	Protective effect of centipedegrass against Aβ oligomerization and Aβ-mediated cell death in PC12 cells.	Yuno Song 1, Hong-Duck Kim, Min-Kwon Lee, Mun Ki Kim, Suk-Nam Kang, Yeoung-Gyu Ko, Chung-Kil Won, Gon-Sup Kim, Seung Sik Lee, Hyoung-Woo Bai, Byung Yeoup Chung, Jae-Hyeon Cho	Pharm Biol	2015	53(9):1260-6
25941042	Design, synthesis, and biological evaluation of scutellarein carbamate derivatives as potential multifunctional agents for the treatment of Alzheimer's disease.	Zhi-Pei Sang 1, Xiao-Ming Qiang 1, Yan Li 1, Bei Wu 1, Hui Zhang 1, Ming-Gao Zhao 2, Yong Deng 1	Chem Biol Drug Des	2015 Nov	86(5):1168-77
25952107	Tetramethylpyrazine inhibits CoCl2 -induced neurotoxicity through enhancement of Nrf2/GCLc/GSH and suppression of HIF1α/NOX2/ROS pathways. J Neurochem, 2015. 134(3): p. 551-65.	Dongsheng Guan 1, Yufei Su 2, Yingxia Li 1, Chuanjie Wu 3, Yi Meng 1, Xin Peng 1, Yinglin Cui 1	J Neurochem	2015 Aug	134(3):551-65
26004578	Inhibitory activities of biflavonoids against amyloid-β peptide 42 cytotoxicity in PC-12 cells.	Hiroaki Sasaki 1, Yuki Kitoh 2, Mariko Tsukada 2, Kazuhiko Miki 2, Kiyotaka Koyama 2, Lia D Juliawaty 3, Euis H Hakim 3, Kunio Takahashi 2, Kaoru Kinoshita 4	Bioorg Med Chem Lett	2015 Jul 15	25(14):2831-3
26143603	Sialic acid (SA)-modified selenium nanoparticles coated with a high blood-brain barrier permeability peptide-B6 peptide for potential use in Alzheimer's disease	Tiantian Yin 1, Licong Yang 1, Yanan Liu 1, Xianbo Zhou 1, Jing Sun 1, Jie Liu 2	Acta Biomater	2015 Oct	25:172-83
26147504	Substantial Neuroprotective and Neurite Outgrowth-Promoting Activities by Bis(propyl)-cognitin via the Activation of Alpha7-nAChR, a Promising Anti-Alzheimer's Dimer	Shengquan Hu 1 2 3 4, Wei Cui 1 3, Shinghung Mak 1 3, Daping Xu 1 3, Yuanjia Hu 4, Jing Tang 5, Chunglit Choi 1, Mingyuen Lee 4, Yuanping Pang 5, Yifan Han 1 3	ACS Chem Neurosci	2015 Sep 16	6(9):1536-45
26169945	Icariin reduces α-synuclein over-expression by promoting α-synuclein degradation.	Lan Zhang 1, Cong Shen, Jin Chu, Ying Liu, Yali Li, Li Zhang, Lin Li	Age (Dordr)	2015 Aug	37(4):9811
26202512	Synaptotagmins interact with APP and promote Aβ generation. Mol Neurodegener	Vivek Gautam 1, Carla D'Avanzo 2, Oksana Berezovska 3, Rudolph E Tanzi 4, Dora M Kovacs 5	Mol Neurodegener	2015 Jul 23	10:31
26286524	Beyond the 5-HT3 receptors: A role for α7nACh receptors in neuroprotective aspects of tropisetron.	S Khalifeh 1, G Fakhfouri 2, S E Mehr 3, K Mousavizadeh 4, A R Dehpour 3, F Khodagholi 5, S Kazmi 6, R Rahimian 7	Hum Exp Toxicol	2015 Sep	34(9):922-31
26308168	Ferulic acid alleviates Aβ25-35- and lipopolysaccharide-induced PC12 cellular damage: a potential role in Alzheimer's disease by PDE inhibition.	Hao Huang, Zeng-Chun Ma, Yu-Guang Wang, Qian Hong, Hong-Ling Tan, Cheng-Rong Xiao, Qian-De Liang, Xiang-Lin Tang, Yue Gao	Int J Clin Pharmacol Ther	2015 Oct	53(10):828-37
26328540	Combination of PKCε Activation and PTP1B Inhibition Effectively Suppresses Aβ-Induced GSK-3β Activation and Tau Phosphorylation.	Takeshi Kanno 1, Ayako Tsuchiya 1, Akito Tanaka 2, Tomoyuki Nishizaki 3	Mol Neurobiol	2016 Sep	53(7):4787-97
26334640	The Molecular Mechanism of Amyloid β42 Peptide Toxicity: The Role of Sphingosine Kinase-1 and Mitochondrial Sirtuins.	Magdalena Cieślik 1, Grzegorz A Czapski 1, Joanna B Strosznajder 1	PLoS One	2015 Sep 3	10(9):e0137193
26359500	Glyceraldehyde-3-phosphate Dehydrogenase Aggregates Accelerate Amyloid-β Amyloidogenesis in Alzheimer Disease.	Masanori Itakura 1, Hidemitsu Nakajima 2, Takeya Kubo 1, Yuko Semi 1, Satoshi Kume 3, Shusaku Higashida 1, Akihiro Kaneshige 1, Mitsuru Kuwamura 4, Naoki Harada 5, Akinori Kita 1, Yasu-Taka Azuma 1, Ryoichi Yamaji 5, Takashi Inui 3, Tadayoshi Takeuchi 1	J Biol Chem	2015 Oct 23	290(43):26072-87
26378512	Beneficial Effects of Ethanolic and Hexanic Rice Bran Extract on Mitochondrial Function in PC12 Cells and the Search for Bioactive Components.	Stephanie Hagl 1, Dirk Berressem 2, Bastian Bruns 3, Nadine Sus 4, Jan Frank 5, Gunter P Eckert 6	Molecules	2015 Sep 11	20(9):16524-39
26401567	Effects of Low Amyloid-β (Aβ) Concentration on Aβ1-42 Oligomers Binding and GluN2B Membrane Expression.	Virginie Gilson 1 2, Corinne Mbebi-Liegeois 1 3, François Sellal 2 4, Jean de Barry 1 2	J Alzheimers Dis	2015	47(2):453-66
26408226	Protective effects of NMDA receptor antagonist, memantine, against senescence of PC12 cells: A possible role of nNOS and combined effects with donepezil.	Hidetaka Ota 1, Sumito Ogawa 2, Yasuyoshi Ouchi 3, Masahiro Akishita 2	Exp Gerontol	2015 Dec	72:109-16
26471626	S-allyl-L-cysteine and isoliquiritigenin improve mitochondrial function in cellular models of oxidative and nitrosative stress	Isabel Denzer 1, Gerald Münch 2, Monika Pischetsrieder 3, Kristina Friedland 4	Food Chem	2016 Mar 1	194:843-8
26487858	Protective effects of components of the Chinese herb grassleaf sweetflag rhizome on PC12 cells incubated with amyloid-beta42.	Zi-Hao Liang 1, Xiao-Hui Cheng 1, Zhi-Gang Ruan 1, Han Wang 1, Shan-Shan Li 1, Jing Liu 1, Guo-Ying Li 1, Su-Min Tian 2	Neural Regen Res	2015 Aug	10(8):1292-7
26550302	Allopregnanolone attenuates Aβ25-35-induced neurotoxicity in PC12 cells by reducing oxidative stress.	Xiaowei Qian 1, Hong Cao 1, Qian Ma 1, Qinsai Wang 1, Wei He 1, Peishun Qin 1, Bin Ji 1, Kaiming Yuan 1, Fanghua Yang 1, Xuhua Liu 1, Qingquan Lian 1, Jun Li 1	Int J Clin Exp Med	2015 Aug 1	8(8):13610-5
26554937	Triptolide Inhibited Cytotoxicity of Differentiated PC12 Cells Induced by Amyloid-Beta₂₅₋₃₅ via the Autophagy Pathway.	Pengjuan Xu 1, Zhigui Li 2, Hui Wang 3, Xiaochen Zhang 2, Zhuo Yang 2	PLoS One	2015 Nov 10	10(11):e0142719
26592823	MiR-16 regulates cell death in Alzheimer's disease by targeting amyloid precursor protein	B Zhang 1, C-F Chen, A-H Wang, Q-F Lin	Eur Rev Med Pharmacol Sci	2015 Nov	19(21):4020-7
26593275	Acceleration of amyloidogenesis and memory impairment by estrogen deficiency through NF-κB dependent beta-secretase activation in presenilin 2 mutant mice.	Chul Ju Hwang 1, Mi Hee Park 1, Min Ki Choi 1, Jung Soon Choi 2, Ki Wan Oh 1, Dae Yeon Hwang 1, Sang Bae Han 1, Jin Tae Hong 3	Brain Behav Immun	2016 Mar	53:113-122
26679104	Triptolide attenuated injury via inhibiting oxidative stress in Amyloid-Beta25-35-treated differentiated PC12 cells.	Pengjuan Xu 1, Hui Wang 2, Zhigui Li 3, Zhuo Yang 3	Life Sci	2016 Jan 15	145:19-26
26809093	Neuroprotective effects of Wnt/β-catenin signaling pathway against Aβ -induced tau protein over-phosphorylation in PC12 cells.	Jin Wang 1, Ying Jing 2, Lili Song 3, Ying Xing 4	Biochem Biophys Res Commun	2016 Mar 18	471(4):628-32
26835536	C-Terminal Fragment, Aβ32-37, Analogues Protect Against Aβ Aggregation-Induced Toxicity.	Sunil Bansal 1, Indresh Kumar Maurya 2, Nitin Yadav 3, Chaitanya Kumar Thota 3, Vinod Kumar 4, Kulbhushan Tikoo 4, Virander Singh Chauhan 3, Rahul Jain 1	ACS Chem Neurosci	2016 May 18	7(5):615-23
26849229	γ-Lactam alkaloids from the flower buds of daylily.	Takahiro Matsumoto 1, Seikou Nakamura 1, Souichi Nakashima 1, Tomoe Ohta 1, Mamiko Yano 1, Junichiro Tsujihata 1, Junko Tsukioka 1, Keiko Ogawa 1, Masashi Fukaya 1, Masayuki Yoshikawa 1, Hisashi Matsuda 2	J Nat Med	2016 Jul	70(3):376-83
26867503	(I) Pharmacological profiling of a novel modulator of the α7 nicotinic receptor: Blockade of a toxic acetylcholinesterase-derived peptide increased in Alzheimer brains.	Sara Garcia-Ratés 1, Paul Morrill 2, Henry Tu 2, Gwenael Pottiez 2, Antoine-Scott Badin 2, Cristina Tormo-Garcia 2, Catherine Heffner 2, Clive W Coen 2, Susan A Greenfield 2	Neuropharmacology	2016 Jun	105:487-499
26876445	Protective effects of a Chotosan Fraction and its active components on β-amyloid-induced neurotoxicity.	Menglin Wei 1, Lei Chen 2, Jiazhuo Liu 1, Jiaojiao Zhao 2, Wenyuan Liu 3, Feng Feng 4	Neurosci Lett	2016 Mar 23	617:143-9
26919329	Increasing anti-Aβ-induced neurotoxicity ability of Antrodia camphorata-fermented product with deep ocean water supplementary.	Yeuching Shi 1 2, Shuyuan Yang 2, David Yuewei Lee 1, Chunlin Lee 3	J Sci Food Agric	2016 Nov	96(14):4690-4701
26970662	Novel indole-based melatonin analogues: Evaluation of antioxidant activity and protective effect against amyloid β-induced damage.	Hande Gurer-Orhan 1, Cigdem Karaaslan 2, Senem Ozcan 1, Omidreza Firuzi 3, Marjan Tavakkoli 3, Luciano Saso 4, Sibel Suzen 5	Bioorg Med Chem	2016 Apr 15	24(8):1658-64
26971524	Reversal of Beta-Amyloid-Induced Neurotoxicity in PC12 Cells by Curcumin, the Important Role of ROS-Mediated Signaling and ERK Pathway.	Cun-Dong Fan 1, Yuan Li 1, Xiao-Ting Fu 1, Qing-Jian Wu 1, Ya-Jun Hou 1, Ming-Feng Yang 1, Jing-Yi Sun 2, Xiao-Yan Fu 3, Zun-Cheng Zheng 4, Bao-Liang Sun 5	Cell Mol Neurobiol	2017 Mar	37(2):211-222
27076121	NGF controls APP cleavage by downregulating APP phosphorylation at Thr668: relevance for Alzheimer's disease	Viviana Triaca 1 2, Valentina Sposato 1 2, Giulia Bolasco 3, Maria Teresa Ciotti 1, Piergiuseppe Pelicci 4, Amalia C Bruni 5, Chiara Cupidi 5, Raffaele Maletta 5, Marco Feligioni 2, Robert Nisticò 2, Nadia Canu 1 6, Pietro Calissano 2	Aging Cell	2016 Aug	15(4):661-72
27120593	Neuroprotective Effects of Biochanin A against β-Amyloid-Induced Neurotoxicity in PC12 Cells via a Mitochondrial-Dependent Apoptosis Pathway.	Ji Wei Tan 1, Min Kyu Kim 2	Molecules	2016 Apr 25	21(5):548
27289559	Design and synthesis of novel anti-Alzheimer's agents: Acridine-chromenone and quinoline-chromenone hybrids	Zahra Najafi 1, Mina Saeedi 2, Mohammad Mahdavi 3, Reyhaneh Sabourian 4, Mahnaz Khanavi 5, Maliheh Barazandeh Tehrani 1, Farshad Homayouni Moghadam 6, Najmeh Edraki 7, Elahe Karimpor-Razkenari 4, Mohammad Sharifzadeh 8, Alireza Foroumadi 9, Abbas Shafiee 9, Tahmineh Akbarzadeh 10	Bioorg Chem	2016 Aug	67:84-94
27318974	Wnt / ß-Catenin Signaling Pathway Against Aβ Toxicity in PC12 Cells. Neurosignals, 2016. 24(1): p. 40-47.	Yaping Zheng 1, Jin Wang, Deheng Li, Meixia Guo, Minghui Zhen, Quanzhong Chang	Neurosignals	2016	24(1):40-47
27384289	Synthesis and pharmacological evaluation of donepezil-based agents as new cholinesterase/monoamine oxidase inhibitors for the potential application against Alzheimer's disease	Fan Li 1, Zhi-Min Wang 1, Jia-Jia Wu 1, Jin Wang 1, Sai-Sai Xie 1, Jin-Shuai Lan 1, Wei Xu 1, Ling-Yi Kong 1, Xiao-Bing Wang 1	J Enzyme Inhib Med Chem	2016	31(sup3):41-53
27416371	Effect of Aged Garlic Extract on the Cytotoxicity of Alzheimer β-Amyloid Peptide in Neuronal PC12 Cells.	B Griffin 1, M Selassie 1, E T Gwebu 1	Nutr Neurosci	2000	3(2):139-42
27433833	Tripeptide GGH as the Inhibitor of Copper-Amyloid-β-Mediated Redox Reaction and Toxicity.	Xiaoyu Hu 1, Qian Zhang 1, Wei Wang 1, Zhi Yuan 1 2, Xushan Zhu 1, Bing Chen 1, Xingyu Chen 1	ACS Chem Neurosci	2016 Sep 21	7(9):1255-63
27434226	Evaluation of multifunctional synthetic tetralone derivatives for treatment of Alzheimer's disease.	Jing Leng 1, Hua-Li Qin 2, Kaicheng Zhu 1, Ibrahim Jantan 3, Muhammad Ajaz Hussain 4, Muhammad Sher 4, Muhammad Wahab Amjad 3, Muhammad Naeem-Ul-Hassan 4, Waqas Ahmad 3, Syed Nasir Abbas Bukhari 5 6	Chem Biol Drug Des	2016 Dec	88(6):889-898
27445088	Neuroprotection against glutamate-induced excitotoxicity and induction of neurite outgrowth by T-006, a novel multifunctional derivative of tetramethylpyrazine in neuronal cell models.	Daping Xu 1, Haiyun Chen 2, Shinghung Mak 1, Shengquan Hu 1, Karl W K Tsim 3, Yuanjia Hu 4, Yewei Sun 2, Gaoxiao Zhang 2, Yuqiang Wang 2, Zaijun Zhang 2, Yifan Han 5	Neurochem Int	2016 Oct	99:194-205
27451257	Multifunctional diamine AGE/ALE inhibitors with potential therapeutical properties against Alzheimer's disease	Elodie Lohou 1, N André Sasaki 2, Agnès Boullier 3, Pascal Sonnet 1	Eur J Med Chem	2016 Oct 21	122:702-722
27460699	Synthesis and evaluation of multi-target-directed ligands for the treatment of Alzheimer's disease based on the fusion of donepezil and melatonin	Jin Wang 1, Zhi-Min Wang 1, Xue-Mei Li 1, Fan Li 1, Jia-Jia Wu 1, Ling-Yi Kong 2, Xiao-Bing Wang 3	Bioorg Med Chem	2016 Sep 15	24(18):4324-4338
27484514	Rational modification of donepezil as multifunctional acetylcholinesterase inhibitors for the treatment of Alzheimer's disease	Zhi-Min Wang 1, Pei Cai 1, Qiao-Hong Liu 1, Ding-Qiao Xu 1, Xue-Lian Yang 1, Jia-Jia Wu 1, Ling-Yi Kong 2, Xiao-Bing Wang 3	Eur J Med Chem	2016 Nov 10	123:282-297
27558947	Protective effect of lavender oil on scopolamine induced cognitive deficits in mice and H(2)O(2) induced cytotoxicity in PC12 cells.	Pan Xu 1, Kezhu Wang 1, Cong Lu 1, Liming Dong 1, Li Gao 2, Ming Yan 2, Silafu Aibai 2, Xinmin Liu 3	J Ethnopharmacol	2016 Dec 4	193:408-415
27588088	Effects of grape seed proanthocyanidin on Alzheimer's disease in vitro and in vivo	Qingwang Lian 1, Yongsheng Nie 1, Xiaoyou Zhang 2, Bo Tan 1, Hongying Cao 1, Wenling Chen 2, Weiming Gao 2, Jiayi Chen 1, Zhijian Liang 1, Huangling Lai 1, Siming Huang 1, Yifei Xu 1, Weiwen Jiang 1, Ping Huang 1	Exp Ther Med	2016 Sep	12(3):1681-1692
27603322	Leptin-Sensitive JAK2 Activation in the Regulation of Tau Phosphorylation in PC12 Cells.	Meixia Guo 1, Dongliang Li, Huijun Shen, Baijie Jin, Yankai Ren, Manli Li, Ying Xing	Neurosignals	2016	24(1):88-94
27619837	Gold nanoparticle-capped mesoporous silica-based H 2 O 2-responsive controlled release system for Alzheimer's disease treatment	Licong Yang 1, Tiantian Yin 1, Yanan Liu 2, Jing Sun 1, Yanhui Zhou 1, Jie Liu 3	Acta Biomater	2016 Dec	46:177-190
30269259	Enhanced Effect of Combining Chlorogenic Acid on Selenium Nanoparticles in Inhibiting Amyloid β Aggregation and Reactive Oxygen Species Formation In Vitro.	Licong Yang 1, Na Wang 1, Guodong Zheng 2	Nanoscale Res Lett	2018 Sep 29	13(1):303
27654707	Protective Role of Corilagin on Aβ(25-35)-Induced Neurotoxicity: Suppression of NF-κB Signaling Pathway	Kumju Youn 1, Seonah Lee 1, Woo-Sik Jeong 2, Chi-Tang Ho 3, Mira Jun 1 4	J Med Food	2016 Oct	19(10):901-911
27771721	Leptin Regulates Tau Phosphorylation through Wnt Signaling Pathway in PC12 Cells.	Zijuan Zhang 1, Meixia Guo, Juan Zhang, Caixia Du, Ying Xing	Neurosignals	2016	24(1):95-101
27774420	Centella asiatica extract protects against amyloid β(1-40)-induced neurotoxicity in neuronal cells by activating the antioxidative defence system.	Chien-Li Chen 1, Wen-Hao Tsai 1, Chun-Jen Chen 1, Tzu-Ming Pan 1	J Tradit Complement Med	2015 Aug 1	6(4):362-369
27784218	Uleine Disrupts Key Enzymatic and Non-Enzymatic Biomarkers that Leads to Alzheimer's Disease	Claudia Seidl, Cid Aimbire de Moraes Santos 1, Angela De Simone, Manuela Bartolini, Almeriane Maria Weffort-Santos, Vincenza Andrisano	Curr Alzheimer Res	2017	14(3):317-326
27796393	The effect of geniste on Aβ25-35-induced PC12 cell apoptosis through the JNK-dependent Fas pathway.	Yaojie Zheng 1, Fuling You 1, Qiao Li 1, Jingrong Chen 1, Hong Yang 1	Food Funct	2016 Nov 9	7(11):4702-4708
27809277	The Neuroprotective Properties of Hericium erinaceus in Glutamate-Damaged Differentiated PC12 Cells and an Alzheimer's Disease Mouse Model	Junrong Zhang 1, Shengshu An 2, Wenji Hu 3, Meiyu Teng 4, Xue Wang 5, Yidi Qu 6, Yang Liu 7, Ye Yuan 8, Di Wang 9	Int J Mol Sci	2016 Nov 1	17(11):1810
27914694	Synthesis of novel chromenones linked to 1,2,3-triazole ring system: Investigation of biological activities against Alzheimer's disease	Mina Saeedi 1, Maliheh Safavi 2, Elahe Karimpour-Razkenari 3, Mohammad Mahdavi 4, Najmeh Edraki 5, Farshad Homayouni Moghadam 6, Mahnaz Khanavi 7, Tahmineh Akbarzadeh 8	Bioorg Chem	2017 Feb	70:86-93
27938491	Regulator of Cell Cycle (RGCC) Expression During the Progression of Alzheimer's Disease	Scott E Counts, Elliott J Mufson	Cell Transplant	2017 Apr 13	26(4):693-702
27951485	Aurone Mannich base derivatives as promising multifunctional agents with acetylcholinesterase inhibition, anti-β-amyloid aggragation and neuroprotective properties for the treatment of Alzheimer's disease	Yan Li 1, Xiaoming Qiang 1, Li Luo 1, Xia Yang 1, Ganyuan Xiao 1, Qi Liu 2, Jiachen Ai 2, Zhenghuai Tan 3, Yong Deng 4	Eur J Med Chem	2017 Jan 27	126:762-775
28011637	Tribbles Pseudokinase 3 Induces Both Apoptosis and Autophagy in Amyloid-β-induced Neuronal Death.	Suraiya Saleem 1, Subhas Chandra Biswas 2	J Biol Chem	2017 Feb 17	292(7):2571-2585
28050792	Alpha-synuclein alters differently gene expression of Sirts, PARPs and other stress response proteins: implications for neurodegenerative disorders.	J Motyl 1, P L Wencel 2, M Cieślik 1, R P Strosznajder 3, J B Strosznajder 1	Mol Neurobiol	2018 Jan	55(1):727-740
28077330	Dehydropachymic acid decreases bafilomycin A1 induced β-Amyloid accumulation in PC12 cells	Mengyao Yu 1, Xiaoyan Xu 1, Nan Jiang 1, Wei Wei 1, Fang Li 1, Liming He 1, Xia Luo 2	J Ethnopharmacol	2017 Feb 23	198:167-173
28081713	Genistein protects against Aβ(25-35) induced apoptosis of PC12 cells through JNK signaling and modulation of Bcl-2 family messengers.	Fuling You 1, Qiao Li 1, Guifang Jin 1, Yaojie Zheng 1, Jingrong Chen 1, Hong Yang 2	BMC Neurosci	2017 Jan 12	18(1):12
28090201	The Inorganic Side of NGF: Copper(II) and Zinc(II) Affect the NGF Mimicking Signaling of the N-Terminus Peptides Encompassing the Recognition Domain of TrkA Receptor.	Giuseppe Pandini 1, Cristina Satriano 2, Adriana Pietropaolo 3, Fiorenza Gianì 1, Alessio Travaglia 4, Diego La Mendola 5, Vincenzo G Nicoletti 6, Enrico Rizzarelli 7	Front Neurosci	2016 Dec 20	10:569
28131834	7-(4-Hydroxy-3-methoxyphenyl)-1-phenyl-4E-hepten-3-one alleviates Aβ(1-42) induced cytotoxicity through PI3K-mTOR pathways.	Hanlin Xiao 1, Qinghua Zhang 1, Yinghui Peng 1, Genyun Tang 1, Yumei Liao 1, Xiaoji Zhuang 1, Wen-Cai Ye 1, Ying Wang 1, Lei Shi 2	Biochem Biophys Res Commun	2017 Mar 4	484(2):365-371
28132394	IL-5 blocks apoptosis and tau hyperphosphorylation induced by Aβ(25-35) peptide in PC12 cells.	Yuanyuan Zhou 1, Chaoyan Li 1, Deheng Li 1, Yaping Zheng 1, Jin Wang 2	J Physiol Biochem	2017 May	73(2):259-266
28134992	In-vitro and in-vivo evaluation of the modulatory effects of the multitarget compound ASS234 on the monoaminergic system.	Gerard Esteban 1, Jolien Van Schoors 2, Ping Sun 1, Ann Van Eeckhaut 2, José Marco-Contelles 3, Ilse Smolders 2, Mercedes Unzeta 1	J Pharm Pharmacol	2017 Mar	69(3):314-324
28189560	Mutant presenilin2 promotes apoptosis through the p53/miR-34a axis in neuronal cells.	Liu-Hong Li 1, Qiu-Yun Tu 2, Xiao-Hua Deng 3, Jian Xia 4, De-Ren Hou 1, Ke Guo 1, Xiao-Hong Zi 5	Brain Res	2017 May 1	1662:57-64
28211253	Comparison of neurotoxicity of different aggregated forms of Aβ40, Aβ42 and Aβ43 in cell cultures.	Lu Fu 1, Yao Sun 1, Yongqing Guo 1, Yan Chen 1 2, Bin Yu 1 2, Haihong Zhang 1 2, Jiaxin Wu 1 2, Xianghui Yu 1 2, Wei Kong 1 2, Hui Wu 1 2	J Pept Sci	2017 Mar	23(3):245-251
28216895	Vincamine Alleviates Amyloid-β 25-35 Peptides-induced Cytotoxicity in PC12 Cells.	Jianfeng Han 1, Qiumin Qu 1, Jin Qiao 1, Jie Zhang 2	Pharmacogn Mag	Jan-Mar 2017	13(49):123-128
28271324	5-HT6 Receptor Agonist and Antagonist Against β-Amyloid-Peptide-Induced Neurotoxicity in PC-12 Cells.	Anand M Bokare 1, A K Praveenkumar 1, Mandar Bhonde 1, Yogendra Nayak 2, Ravindra Pal 1, Rajan Goel 1	Neurochem Res	2017 May	42(5):1571-1579
28273562	Identification of dibenzyl imidazolidine and triazole acetamide derivatives through virtual screening targeting amyloid beta aggregation and neurotoxicity in PC12 cells.	Sukanya Das 1, Scott D Smid 2	Eur J Med Chem	2017 Apr 21	130:354-364
28279845	Design, synthesis and evaluation of novel ferulic acid-O-alkylamine derivatives as potential multifunctional agents for the treatment of Alzheimer's disease	Zhipei Sang 1, Wanli Pan 2, Keren Wang 3, Qinge Ma 2, Lintao Yu 2, Yan Yang 2, Ping Bai 4, Chaoliang Leng 5, Qian Xu 5, Xiaoqing Li 6, Zhenghuai Tan 6, Wenmin Liu 7	Eur J Med Chem	2017 Apr 21	130:379-392
28281745	N-Methyl Mesoporphyrin IX as an Effective Probe for Monitoring Alzheimer's Disease β-Amyloid Aggregation in Living Cells.	Meng Li 1 2, Andong Zhao 1 2, Jinsong Ren 1, Xiaogang Qu 1	ACS Chem Neurosci	2017 Jun 21	8(6):1299-1304
28294556	Unmodified and pyroglutamylated amyloid β peptides form hypertoxic hetero-oligomers of unique secondary structure.	Greg Goldblatt 1, Lucia Cilenti 2, Jason O Matos 3, Briana Lee 4, Nicholas Ciaffone 4, Qing X Wang 5, Laurene Tetard 6 7, Ken Teter 2, Suren A Tatulian 7	Febs j	2017 May	284(9):1355-1369
28300775	Protective Effects of Fucoidan on Aβ25-35 and d-Gal-Induced Neurotoxicity in PC12 Cells and d-Gal-Induced Cognitive Dysfunction in Mice	Hengyun Wei 1, Zixiang Gao 2, Luping Zheng 3, Cuili Zhang 4, Zundong Liu 5, Yazong Yang 6, Hongming Teng 7, Lin Hou 8, Yuling Yin 9, Xiangyang Zou 10	Mar Drugs	2017 Mar 16	15(3):77
28302511	Design, synthesis and biological evaluation of multifunctional tacrine-curcumin hybrids as new cholinesterase inhibitors with metal ions-chelating and neuroprotective property.	Zhikun Liu 1, Lei Fang 2, Huan Zhang 1, Shaohua Gou 3, Li Chen 4	Bioorg Med Chem	2017 Apr 15	25(8):2387-2398
28304296	PCSK9 Promotes oxLDL-Induced PC12 Cell Apoptosis Through the Bcl-2/Bax-Caspase 9/3 Signaling Pathway	Lu-Shan Liu, Xue-Qin Bai, Ya Gao, Qi Wu, Zhong Ren, Qing Li, Li-Hong Pan, Ni-Ya He, Juan Peng, Zhi-Han Tang	J Alzheimers Dis	2017	57(3):723-734
28353652	Inhibitory Effect of Lychee Seed Saponins on Apoptosis Induced by Aβ 25-35 through Regulation of the Apoptotic and NF-κB Pathways in PC12 Cells	Xiuling Wang 1, Hong Zhang 2, Jian Liu 3, Rong Chen 4 5, Yong Tang 6 7, Haixia Chen 8, Li Gu 9, Mao Li 10, Shousong Cao 11, Dalian Qin 12, Jianming Wu 13	Nutrients	2017 Mar 29	9(4):337
28406733	Cerebrosides from Sea Cucumber Protect Against Oxidative Stress in SAMP8 Mice and PC12 Cells.	Hongxia Che 1, Lei Du 2, Peixu Cong 1, Suyuan Tao 1, Ning Ding 1, Fengjuan Wu 1, Changhu Xue 1, Jie Xu 1, Yuming Wang 1	J Med Food	2017 Apr	20(4):392-402
28458136	Design, synthesis and evaluation of scutellarein-O-acetamidoalkylbenzylamines as potential multifunctional agents for the treatment of Alzheimer's disease	Zhipei Sang 1, Xiaoming Qiang 2, Yan Li 2, Rui Xu 2, Zhongcheng Cao 2, Qing Song 2, Ting Wang 2, Xiaoyu Zhang 2, Hongyan Liu 2, Zhenghuai Tan 3, Yong Deng 4	Eur J Med Chem	2017 Jul 28	135:307-323
28497346	Enhanced Autophagy Contributes to Protective Effects of GM1 Ganglioside Against Aβ1-42-Induced Neurotoxicity and Cognitive Deficits.	Ruwei Dai 1, Shijie Zhang 1, Wenjun Duan 1, Renrong Wei 1, Huifang Chen 1, Weibin Cai 1, Lei Yang 2, Qi Wang 3	Neurochem Res	2017 Aug	42(8):2417-2426
28549891	Synthesis and pharmacological evaluation of novel chromone derivatives as balanced multifunctional agents against Alzheimer's disease	Fan Li 1, Jia-Jia Wu 1, Jin Wang 1, Xue-Lian Yang 1, Pei Cai 1, Qiao-Hong Liu 1, Ling-Yi Kong 2, Xiao-Bing Wang 3	Bioorg Med Chem	2017 Jul 15	25(14):3815-3826
28565858	Neuroprotective effects of phenylethanoid glycosides in an in vitro model of Alzheimer's disease.	Jianhua Yang 1, Bowei Ju 1 2, Yao Yan 1, Huanhuan Xu 1, Shanshan Wu 1, Dandan Zhu 1, Dandan Cao 1, Junping Hu 2	Exp Ther Med	2017 May	13(5):2423-2428
28577205	A Preliminary Study: PS1 Increases U1 snRNA Expression Associated with AD	Zhi Cheng 1, Zhanqiang Du 2, Yingchun Shang 1, Yuling Zhang 1, Tao Zhang 3	J Mol Neurosci	2017 Aug	62(3-4):269-275
28585866	Design, synthesis and evaluation of novel cinnamic acid derivatives bearing N-benzyl pyridinium moiety as multifunctional cholinesterase inhibitors for Alzheimer's disease	Jin-Shuai Lan 1, Jian-Wei Hou 1, Yun Liu 1, Yue Ding 1, Yong Zhang 1, Ling Li 1, Tong Zhang 2	J Enzyme Inhib Med Chem	2017 Dec	32(1):776-788
28587338	Mediation of insulin growth factor-1 in Alzheimer's disease and the mechanism of PRNP genetic expression and the PI3K/Akt signaling pathway.	Guohong Jiang 1, Changming Wang 1, Jun Zhang 1, Haijun Liu 1	Exp Ther Med	2017 Jun	13(6):2763-2766
28587372	Di-Huang-Yi-Zhi herbal formula attenuates amyloid-β-induced neurotoxicity in PC12 cells.	Hong-Mei An 1, Chen Lin 1, Chao Gu 1, Jin-Jun Chen 2, Wen-Xian Sun 1, Miao Jin 1, Tian-Li Zhang 1, Ming-Feng Qiu 3, Bing Hu 4	Exp Ther Med	2017 Jun	13(6):3003-3008
28587871	Synthesis, docking study and neuroprotective effects of some novel pyrano[3,2-c]chromene derivatives bearing morpholine/phenylpiperazine moiety. Bioorg Med Chem	Bilqees Sameem 1, Mina Saeedi 2, Mohammad Mahdavi 3, Hamid Nadri 4, Farshad Homayouni Moghadam 5, Najmeh Edraki 6, Muhammad Imran Khan 7, Mohsen Amini 8	Bioorg Med Chem	2017 Aug 1	25(15):3980-3988
28638863	NEUROPROTECTIVE EFFECT OF TERMINALIA CHEBULA EXTRACTS AND ELLAGIC ACID IN PC12 CELLS.	Yuh-Chiang Shen 1 2 3, Chi-Wen Juan 4 5, Che-San Lin 6, Chien-Chih Chen 6, Chia-Lin Chang 5 6	Afr J Tradit Complement Altern Med	2017 Jun 5	14(4):22-30
28687196	Protective effects of Forsythoside A on amyloid beta-induced apoptosis in PC12 cells by downregulating acetylcholinesterase.	Xiaojuan Yan 1, Tinggui Chen 1, Liwei Zhang 1, Huizhi Du 2	Eur J Pharmacol	2017 Sep 5	810:141-148
28714019	Salidroside protects PC12 cells from Aβ1‑40‑induced cytotoxicity by regulating the nicotinamide phosphoribosyltransferase signaling pathway.	Xujiao Huang 1, Sanli Xing 1, Chuan Chen 1, Zhihua Yu 1, Jiulin Chen 1	Mol Med Rep	2017 Sep	16(3):2700-2706
28728104	Design, synthesis and evaluation of coumarin-pargyline hybrids as novel dual inhibitors of monoamine oxidases and amyloid-β aggregation for the treatment of Alzheimer's disease	Hua-Li Yang 1, Pei Cai 2, Qiao-Hong Liu 2, Xue-Lian Yang 2, Fan Li 2, Jin Wang 2, Jia-Jia Wu 2, Xiao-Bing Wang 2, Ling-Yi Kong 3	Eur J Med Chem	2017 Sep 29	138:715-728
28734162	Extraction and in vitro screening of potential acetylcholinesterase inhibitors from the leaves of Panax japonicus.	Sainan Li 1, Chengyu Liu 2, Chunming Liu 3, Yuchi Zhang 1	J Chromatogr B Analyt Technol Biomed Life Sci	2017 Sep 1	1061-1062:139-145
28756148	Ginsenoside Rg2 protects PC12 cells against β-amyloid(25-35)-induced apoptosis via the phosphoinositide 3-kinase/Akt pathway.	Jing Cui 1, Jiao Wang 2, Meizhu Zheng 3, Dongxia Gou 2, Chunming Liu 4, Yifa Zhou 5	Chem Biol Interact	2017 Sep 25	275:152-161
28800459	Novel cinnamamide-dibenzylamine hybrids: Potent neurogenic agents with antioxidant, cholinergic, and neuroprotective properties as innovative drugs for Alzheimer's disease	Jin Wang 1, Pei Cai 1, Xue-Lian Yang 1, Fan Li 1, Jia-Jia Wu 1, Ling-Yi Kong 2, Xiao-Bing Wang 3	Eur J Med Chem	2017 Oct 20	139:68-83
28803044	New racemic annulated pyrazolo[1,2-b]phthalazines as tacrine-like AChE inhibitors with potential use in Alzheimer's disease	Leili Jalili-Baleh 1, Hamid Nadri 2, Alireza Moradi 2, Syed Nasir Abbas Bukhari 3, Mojtaba Shakibaie 4, Mandana Jafari 4, Mostafa Golshani 1, Farshad Homayouni Moghadam 5, Loghman Firoozpour 6, Ali Asadipour 7, Saeed Emami 8, Mehdi Khoobi 9, Alireza Foroumadi 10	Eur J Med Chem	2017 Oct 20	139:280-289
28806057	Rational Design and Multibiological Profiling of Novel Donepezil-Trolox Hybrids against Alzheimer's Disease, with Cholinergic, Antioxidant, Neuroprotective, and Cognition Enhancing Properties	Pei Cai 1, Si-Qiang Fang 1, Xue-Lian Yang 1, Jia-Jia Wu 1, Qiao-Hong Liu 1, Hao Hong 1, Xiao-Bing Wang 1, Ling-Yi Kong 1	ACS Chem Neurosci	2017 Nov 15	8(11):2496-2511
28807223	GTS40, an active fraction of Gou Teng-San (GTS), protects PC12 from H(2)O(2)-induced cell injury through antioxidative properties.	Lei Chen 1, Meng-Lin Wei 1, Jiao-Jiao Zhao 2, Hao Hong 3, Wei Qu 2, Feng Feng 4, Wen-Yuan Liu 5	Chin J Nat Med	2017 Jul	15(7):495-504
28911974	Molecular genetics of the transcription factor GLIS3 identifies its dual function in beta cells and neurons	Sophie Calderari 1, Massimiliano Ria 2, Christelle Gérard 1, Tatiane C Nogueira 3, Olatz Villate 3, Stephan C Collins 2, Helen Neil 4, Nicolas Gervasi 5, Christophe Hue 1, Nicolas Suarez-Zamorano 1, Cécilia Prado 1, Miriam Cnop 3, Marie-Thérèse Bihoreau 2, Pamela J Kaisaki 2, Jean-Baptiste Cazier 6, Cécile Julier 7, Mark Lathrop 8, Michel Werner 4, Decio L Eizirik 3, Dominique Gauguier 9	Genomics	2018 Mar	110(2):98-111
28961505	Hyperforin attenuates aluminum-induced Aβ production and Tau phosphorylation via regulating Akt/GSK-3β signaling pathway in PC12 cells.	Wanyue Huang 1, Ping Cheng 1, Kaiyuan Yu 1, Yanfei Han 1, Miao Song 1, Yanfei Li 2	Biomed Pharmacother	2017 Dec	96:1-6
28964771	The cytoplasmic nuclear shuttling of Beclin 1 in neurons with Alzheimer's disease-like injury	Li Wang 1, Xiao-Bin Xu 1, Wen-Wen You 1, Xiao-Xia Lin 1, Cheng-Tan Li 1, Hao-Ran Qian 2, Li-Hui Zhang 3, Yi Yang 4	Neurosci Lett	2017 Nov 20	661:63-70
28981597	Effects of cannabidiol interactions with Wnt/β-catenin pathway and PPARγ on oxidative stress and neuroinflammation in Alzheimer's disease	Alexandre Vallée 1 2, Yves Lecarpentier 3, Rémy Guillevin 4, Jean-Noël Vallée 2 5	Acta Biochim Biophys Sin (Shanghai)	2017 Oct 1	49(10):853-866
28988627	Design, synthesis, and evaluation of salicyladimine derivatives as multitarget-directed ligands against Alzheimer's disease	Hua-Li Yang 1, Pei Cai 2, Qiao-Hong Liu 2, Xue-Lian Yang 2, Si-Qiang Fang 2, Yan-Wei Tang 2, Cheng Wang 2, Xiao-Bing Wang 3, Ling-Yi Kong 4	Bioorg Med Chem	2017 Nov 1	25(21):5917-5928
29035351	Rebalancing β-Amyloid-Induced Decrease of ATP Level by Amorphous Nano/Micro Polyphosphate: Suppression of the Neurotoxic Effect of Amyloid β-Protein Fragment 25-35.	Werner E G Müller 1, Shunfeng Wang 2, Maximilian Ackermann 3, Meik Neufurth 4, Renate Steffen 5, Egherta Mecja 6, Rafael Muñoz-Espí 7, Qingling Feng 8, Heinz C Schröder 9, Xiaohong Wang 10	Int J Mol Sci	2017 Oct 16	18(10):2154
29042965	Overexpression of let-7a increases neurotoxicity in a PC12 cell model of Alzheimer's disease via regulating autophagy	Huizi Gu 1, Lan Li 1, Chen Cui 1, Zihui Zhao 1, Guijun Song 1	Exp Ther Med	2017 Oct	14(4):3688-3698
29065557	Protective Effects of Red Ginseng Oil against Aβ(25-35)-Induced Neuronal Apoptosis and Inflammation in PC12 Cells.	Seonah Lee 1, Kumju Youn 2, Woo-Sik Jeong 3, Chi-Tang Ho 4, Mira Jun 5	Int J Mol Sci	2017 Oct 23	18(10):2218
29079292	P2X receptor overexpression induced by soluble oligomers of amyloid beta peptide potentiates synaptic failure and neuronal dyshomeostasis in cellular models of Alzheimer's disease	Francisco Sáez-Orellana 1, María C Fuentes-Fuentes 1, Pamela A Godoy 1, Tiare Silva-Grecchi 1, Jessica D Panes 1, Leonardo Guzmán 2, Gonzalo E Yévenes 3, Javiera Gavilán 1, Terrance M Egan 4, Luis G Aguayo 3, Jorge Fuentealba 5	Neuropharmacology	2018 Jan	128:366-378
29079292	P2X receptor overexpression induced by soluble oligomers of amyloid beta peptide potentiates synaptic failure and neuronal dyshomeostasis in cellular models of Alzheimer's disease	Francisco Sáez-Orellana 1, María C Fuentes-Fuentes 1, Pamela A Godoy 1, Tiare Silva-Grecchi 1, Jessica D Panes 1, Leonardo Guzmán 2, Gonzalo E Yévenes 3, Javiera Gavilán 1, Terrance M Egan 4, Luis G Aguayo 3, Jorge Fuentealba 5	Neuropharmacology	2018 Jan	128:366-378
29081063	Selenium and Zinc against Aβ(25-35)-Induced Cytotoxicity and Tau Phosphorylation in PC12 Cells and Inhibits γ-cleavage of APP.	Guang-Zhe Li 1, Fang Liu 2, Cui Xu 2, Jing-Yang Li 2, Yan-Ji Xu 3	Biol Trace Elem Res	2018 Aug	184(2):442-449
29097221	Resveratrol attenuates oxidative damage through activating mitophagy in an in vitro model of Alzheimer's disease	Hui Wang 1, Tianyue Jiang 2, Wei Li 2, Na Gao 3, Tao Zhang 4	Toxicol Lett	2018 Jan 5	282:100-108
29107423	Multifunctional iminochromene-2H-carboxamide derivatives containing different aminomethylene triazole with BACE1 inhibitory, neuroprotective and metal chelating properties targeting Alzheimer's disease.	Aida Iraji 1, Omidreza Firuzi 1, Mehdi Khoshneviszadeh 2, Marjan Tavakkoli 1, Mohammad Mahdavi 3, Hamid Nadri 4, Najmeh Edraki 5, Ramin Miri 6	Eur J Med Chem	2017 Dec 1	141:690-702
29111371	Pharmacodynamics in Alzheimer's disease model rats of a bifunctional peptide with the potential to accelerate the degradation and reduce the toxicity of amyloid β-Cu fibrils	Dan Wang 1, Qian Zhang 1, Xiaoyu Hu 1, Wei Wang 2, Xushan Zhu 1, Zhi Yuan 3	Acta Biomater	2018 Jan	65:327-338
29115393	Neuroprotective effects of hydrogen sulfide on sodium azide-induced oxidative stress in PC12 cells	Cheng Gao 1, Pan Chang 2, Lijun Yang 3, Yi Wang 3, Shaohua Zhu 3, Haiyan Shan 4, Mingyang Zhang 1, Luyang Tao 3	Int J Mol Med	2018 Jan	41(1):242-250
29128369	Inhibition of poly(ADP-ribose) polymerase-1 alters expression of mitochondria-related genes in PC12 cells: relevance to mitochondrial homeostasis in neurodegenerative disorders.	Grzegorz A Czapski 1, Magdalena Cieślik 2, Przemysław L Wencel 3, Sylwia Wójtowicz 4, Robert P Strosznajder 5, Joanna B Strosznajder 6	Biochim Biophys Acta Mol Cell Res	2018 Feb	1865(2):281-288
29150331	Anti-amyloidogenic and anti-apoptotic effect of α-bisabolol against Aβ induced neurotoxicity in PC12 cells.	Balakrishnan Shanmuganathan 1, Venkatesan Suryanarayanan 2, Sethuraman Sathya 1, Muralidharan Narenkumar 1, Sanjeev Kumar Singh 2, Kandasamy Ruckmani 3, Kasi Pandima Devi 4	Eur J Med Chem	2018 Jan 1	143:1196-1207
29155559	Crafting of Neuroprotective Octapeptide from Taxol-Binding Pocket of β-Tubulin.	Prasenjit Mondal 1 2, Gaurav Das 1 2, Juhee Khan 1 2, Krishnangsu Pradhan 1, Surajit Ghosh 1 2	ACS Chem Neurosci	2018 Mar 21	9(3):615-625
29172101	Design, synthesis and evaluation of resveratrol-indazole hybrids as novel monoamine oxidases inhibitors with amyloid-β aggregation inhibition.	Jin-Shuai Lan 1, Yun Liu 1, Jian-Wei Hou 1, Jing Yang 1, Xin-Yu Zhang 1, Yuan Zhao 2, Sai-Sai Xie 3, Yue Ding 4, Tong Zhang 2	Bioorg Chem	2018 Feb	76:130-139
29202401	Synthesis, biological evaluation and structure-activity relationship studies of hederacolchiside E and its derivatives as potential anti-Alzheimer agents	Hui-Ning Li 1, Yang Liu 2, Zuo-Peng Zhang 1, Zhi-Peng Wang 1, Jing-Zheng Hao 1, Feng-Ran Li 1, Zhan-Fang Fan 1, Li-Bo Zou 3, Mao-Sheng Cheng 4	Eur J Med Chem	2018 Jan 1	143:376-389
29209220	The Traditional Japanese Herbal Medicine Hachimijiogan Elicits Neurite Outgrowth Effects in PC12 Cells and Improves Cognitive in AD Model Rats via Phosphorylation of CREB	Kaori Kubota 1 2, Haruka Fukue 1, Hitomi Sato 1, Kana Hashimoto 1, Aya Fujikane 1, Hiroshi Moriyama 1, Takuya Watanabe 1 2, Shutaro Katsurabayashi 1, Mosaburo Kainuma 3, Katsunori Iwasaki 1 2	Front Pharmacol	2017 Nov 21	8:850
29221856	Light-triggered dissociation of self-assembled β-amyloid aggregates into small, nontoxic fragments by ruthenium (II) complex.	Giyeong Son 1, Byung Il Lee 1, You Jung Chung 1, Chan Beum Park 2	Acta Biomater	2018 Feb	67:147-155
29223528	GLP-1 receptor agonists downregulate aberrant GnT-III expression in Alzheimer's disease models through the Akt/GSK-3β/β-catenin signaling	Ying Wang 1, Song Chen 2, Zheng Xu 3, Suting Chen 4, Wenbing Yao 5, Xiangdong Gao 6	Neuropharmacology	2018 Mar 15	131:190-199
29234436	Fraction n-Butanol of Radix Notoginseng Protects PC12 Cells from Aβ(25-35)-Induced Cytotoxicity and Alleviates Cognitive Deficits in SAMP8 Mice by Attenuating Oxidative Stress and Aβ Accumulation.	Jin-Lan Huang 1 2, Ying-Qin Feng 3, Li-Ru Bai 2, Mei-Chun Qin 4, Zhe-Hao Xu 4, Zhao-Rong Liu 2, Wen-Bing Chen 2, Deng-Pan Wu 1 2, Zhen-Guo Zhong 4	Evid Based Complement Alternat Med	2017	2017:8469754
29257339	Investigation of the neuroprotective effects of Lycium barbarum water extract in apoptotic cells and Alzheimer's disease mice.	Xinyu Hu 1, Yidi Qu 2, Qiubo Chu 2, Wenshu Li 2, Jian He 2	Mol Med Rep	2018 Mar	17(3):3599-3606
29260451	Amyloid β-Derived Diffusible Ligands (ADDLs) Induce Abnormal Autophagy Associated with Aβ Aggregation Degree.	Jie Wen 1, Fang Fang 1, Shu-Han Guo 1, Ying Zhang 2, Xiang-Lei Peng 1, Wei-Min Sun 1, Xiao-Ran Wei 1, Jin-Sheng He 1, Tao Hung 1 3	J Mol Neurosci	2018 Feb	64(2):162-174
29263141	GLP-1 receptor regulates cell growth through regulating IDE expression level in Aβ1-42-treated PC12 cells	Huajie Li 1, Liping Cao 2, Yi Ren 2, Ying Jiang 2, Wei Xie 2, Dawen Li 2	Biosci Rep	2018 Jul 12	38(4):BSR20171284
29268129	Development of tacrine-bifendate conjugates with improved cholinesterase inhibitory and pro-cognitive efficacy and reduced hepatotoxicity.	Juan Cen 1, Huiyan Guo 1, Chen Hong 2, Jianwu Lv 1, Yacheng Yang 1, Ting Wang 1, Dong Fang 3, Wen Luo 4, Chaojie Wang 5	Eur J Med Chem	2018 Jan 20	144:128-136
29283372	Neuroprotective Effects and Mechanisms of Curcumin-Cu(II) and -Zn(II) Complexes Systems and Their Pharmacological Implications.	Fa-Shun Yan 1 2, Jian-Long Sun 3 4, Wen-Hai Xie 5 6, Liang Shen 7 8, Hong-Fang Ji 9 10	Nutrients	2017 Dec 28	10(1):28
29292543	Galantamine inhibits β-amyloid-induced cytostatic autophagy in PC12 cells through decreasing ROS production	Sheng Jiang 1, Ye Zhao 2, Tao Zhang 2, Jingbin Lan 1, Jing Yang 2, Longhui Yuan 2, Qiyu Zhang 2, Kejian Pan 2, Kun Zhang 2	Cell Prolif	2018 Jun	51(3):e12427
29311595	Shikonin Protects PC12 Cells Against β-amyloid Peptide-Induced Cell Injury Through Antioxidant and Antiapoptotic Activities	Yuna Tong 1, Lan Bai 2, Rong Gong 1, Junlan Chuan 2, Xingmei Duan 2, Yuxuan Zhu 3	Sci Rep	2018 Jan 8	8(1):26
29337241	Differential Effects of Alzheimer's Disease Aβ40 and 42 on Endocytosis and Intraneuronal Trafficking	Rajesh S Omtri 1, Kevin J Thompson 2, Xiaojia Tang 2, Chaitanya C Gali 3, Ute Panzenboeck 3, Michael W Davidson 4, Krishna R Kalari 2, Karunya K Kandimalla 5	Neuroscience	2018 Mar 1	373:159-168
29358553	miR-200a-3p promotes b-Amyloid-induced neuronal apoptosis through down-regulation of SIRT1 in Alzheimer's disease	Qi-Shun Zhang 1, Wei Liu, Guang-Xiu Lu	J Biosci	2017 Sep	42(3):397-404
29359921	Synchrotron-Based Fourier Transform Infrared Microspectroscopy (μFTIR) Study on the Effect of Alzheimer's Aβ Amorphous and Fibrillar Aggregates on PC12 Cells	Núria Benseny-Cases 1, Elena Álvarez-Marimon 2, Hiram Castillo-Michel 3, Marine Cotte 3 4, Carlos Falcon 1, Josep Cladera 2	Anal Chem	2018 Feb 20	90(4):2772-2779
29376877	A Natural Benzofuran from the Patagonic Aleurodiscus vitellinus Fungus has Potent Neuroprotective Properties on a Cellular Model of Amyloid-β Peptide Toxicity.	Mariela González-Ramírez 1, Javiera Gavilán 2, Tiare Silva-Grecchi 2, Daniel Cajas-Madriaga 1, Sergio Triviño 1, José Becerra 1, Francisco Saez-Orellana 2, Claudia Pérez 1, Jorge Fuentealba 2	J Alzheimers Dis	2018	61(4):1463-1475
29389553	Protective effect of Nelumbo nucifera extracts on beta amyloid protein induced apoptosis in PC12 cells, in vitro model of Alzheimer's disease	Alaganandam Kumaran 1, Cheng Chang Ho 2, Lucy Sun Hwang 3	J Food Drug Anal	2018 Jan	26(1):172-181
29411261	Amentoflavone Ameliorates Aβ 1-42-Induced Memory Deficits and Oxidative Stress in Cellular and Rat Model	Chao Chen 1, Bin Li 2, Guangqing Cheng 1, Xiaoni Yang 1, Ningning Zhao 1, Ran Shi 3	Neurochem Res	2018 Apr	43(4):857-868
29436599	Experimental study on the neurotoxic effect of β-amyloid on the cytoskeleton of PC12 cells	Lai Wang 1, Jingjing Cao 1, Zhenyu Shi 1, Wenjuan Fan 1, Hongliang Liu 1, Jinbo Deng 1, Jiexin Deng 2	Int J Mol Med	2018 May	41(5):2764-2770
29438888	Tricyclic pyrazolo[1,5-d][1,4]benzoxazepin-5(6H)-one scaffold derivatives: Synthesis and biological evaluation as selective BuChE inhibitors.	Shi-Chao Chen 1, Guo-Liang Qiu 1, Bo Li 1, Jing-Bo Shi 1, Xin-Hua Liu 2, Wen-Jian Tang 3	Eur J Med Chem	2018 Mar 10	147:194-204
29439324	Altered Expression of Urea Cycle Enzymes in Amyloid-β Protein Precursor Overexpressing PC12 Cells and in Sporadic Alzheimer's Disease Brain	Henryk Jęśko 1, Walter J Lukiw 2, Anna Wilkaniec 1, Magdalena Cieślik 1, Magdalena Gąssowska-Dobrowolska 1, Emilia Murawska 1, Wojciech Hilgier 3, Agata Adamczyk 1	J Alzheimers Dis	2018	62(1):279-291
29466774	Synthesis and activity towards Alzheimer's disease in vitro: Tacrine, phenolic acid and ligustrazine hybrids	Guoliang Li 1, Ge Hong 1, Xinyu Li 2, Yan Zhang 1, Zengping Xu 1, Lina Mao 1, Xizeng Feng 2, Tianjun Liu 3	Eur J Med Chem	2018 Mar 25	148:238-254
29484985	A Dual Targeting Drug Delivery System for Penetrating Blood-Brain Barrier and Selectively Delivering siRNA to Neurons for Alzheimer's Disease Treatment.	Chi Zhang 1, Zhichun Gu 1, Long Shen 2, Xianyan Liu 1, Houwen Lin 1	Curr Pharm Biotechnol	2017	18(14):1124-1131
29511612	Regucalcin confers resistance to amyloid-β toxicity in neuronally differentiated PC12 cells.	Tomiyasu Murata 1, Masayoshi Yamaguchi 2, Susumu Kohno 3, Chiaki Takahashi 3, Mitsumi Kakimoto 1, Yukiko Sugimura 1, Mako Kamihara 1, Kiyomi Hikita 1, Norio Kaneda 1	FEBS Open Bio	2018 Jan 20	8(3):349-360
29543387	Design, synthesis, and evaluation of genipin derivatives for the treatment of Alzheimer's Disease.	Weijun Huang 1, Yujun Wang 1, Jiaming Li 1, Yanchun Zhang 1, Xiaodong Ma 1, Panhu Zhu 1, Yang Zhang 1	Chem Biol Drug Des	2019 Feb	93(2):110-122
29555592	Rosmarinic acid attenuates β-amyloid-induced oxidative stress via Akt/GSK-3β/Fyn-mediated Nrf2 activation in PC12 cells.	Hua Rong 1, Yini Liang 1, Yingcai Niu 2	Free Radic Biol Med	2018 May 20	120:114-123
29557650	Hybrid Multifunctional Modulators Inhibit Multifaceted Aβ Toxicity and Prevent Mitochondrial Damage	K Rajasekhar, Kapilkumar Mehta, Thimmaiah Govindaraju 1	ACS Chem Neurosci	2018 Jun 20	9(6):1432-1440
29577984	Cystatin C promotes tau protein phosphorylation and causes microtubule instability by inhibiting intracellular turnover of GSK3β in neurons.	Jinhai Duan 1, Kristen A Marcellus 2, Xike Qin 3, Yunling Wang 3, Hemant K Paudel 4	Mol Cell Neurosci	2018 Jun	89:1-8
29600624	[Protective effects of genistein on Aβ₂₅₋₃₅-induced PC12 cell injury via regulating CaM-CaMKIV signaling pathway]	Biao Cai 1 2, Shu Ye 1, Yan Wang 1 2, Ru-Peng Hua 1, Ting-Ting Wang 1 2, Li Jing Lix 1 2, Ai-Juan Jiang 3, Guo-Ming Shen 2 3	Zhongguo Zhong Yao Za Zhi	2018 Feb	43(3):571-576
29611103	Evidence for Compromised Insulin Signaling and Neuronal Vulnerability in Experimental Model of Sporadic Alzheimer's Disease	Smriti Gupta 1, Kamalendra Yadav 2, Shrikant S Mantri 2, Nitin K Singhal 2, Subramaniam Ganesh 3, Rajat Sandhir 4	Mol Neurobiol	2018 Dec	55(12):8916-8935
29625269	Design, synthesis and evaluation of pterostilbene β-amino alcohol derivatives as multifunctional agents for Alzheimer's disease treatment	Yunxiaozhu Zheng 1, Xiaoming Qiang 1, Rui Xu 1, Qing Song 1, Chaoquan Tian 1, Hongyan Liu 1, Wei Li 1, Zhenghuai Tan 2, Yong Deng 3	Bioorg Chem	2018 Aug	78:298-306
29674956	miR-103 Promotes Neurite Outgrowth and Suppresses Cells Apoptosis by Targeting Prostaglandin-Endoperoxide Synthase 2 in Cellular Models of Alzheimer's Disease	Hui Yang 1, Hongcai Wang 1, Yongwei Shu 1, Xuling Li 1	Front Cell Neurosci	2018 Apr 5	12:91
29677545	Protective effects of silk lutein extract from Bombyx mori cocoons on β-Amyloid peptide-induced apoptosis in PC12 cells.	Nongnuch Singhrang 1, Chainarong Tocharus 2, Sarinthorn Thummayot 3, Manote Sutheerawattananonda 4, Jiraporn Tocharus 5	Biomed Pharmacother	2018 Jul	103:582-587
29714206	Curcumin Treatment is Associated with Increased Expression of the N-Methyl-D-Aspartate Receptor (NMDAR) Subunit, NR2A, in a Rat PC12 Cell Line Model of Alzheimer's Disease Treated with the Acetyl Amyloid-β Peptide, Aβ(25-35)	Wei Qian 1, Haiyan Li 2, Ningfeng Pan 1, Changchun Zhang 1	Med Sci Monit	2018 May 1	24:2693-2699
29729985	Novel 8-hydroxyquinoline derivatives targeting β-amyloid aggregation, metal chelation and oxidative stress against Alzheimer's disease	Xuelian Yang 1, Pei Cai 1, Qiaohong Liu 1, Jiajia Wu 1, Yong Yin 1, Xiaobing Wang 2, Lingyi Kong 3	Bioorg Med Chem	2018 Jul 23	26(12):3191-3201
29763808	Design, synthesis and evaluation of novel multi-target-directed ligands for treatment of Alzheimer's disease based on coumarin and lipoic acid scaffolds	Leili Jalili-Baleh 1, Hamid Forootanfar 2, Tuba Tüylü Küçükkılınç 3, Hamid Nadri 4, Zahra Abdolahi 4, Alieh Ameri 5, Mandana Jafari 2, Beyza Ayazgok 3, Maryam Baeeri 1, Mahban Rahimifard 1, Syed Nasir Abbas Bukhari 6, Mohammad Abdollahi 1, Mohammad Reza Ganjali 7, Saeed Emami 8, Mehdi Khoobi 9, Alireza Foroumadi 10	Eur J Med Chem	2018 May 25	152:600-614
29775948	Novel 3-phenylcoumarin-lipoic acid conjugates as multi-functional agents for potential treatment of Alzheimer's disease	Leili Jalili-Baleh 1, Hamid Nadri 2, Hamid Forootanfar 3, Alireza Samzadeh-Kermani 4, Tuba Tüylü Küçükkılınç 5, Beyza Ayazgok 5, Mahban Rahimifard 1, Maryam Baeeri 1, Mohsen Doostmohammadi 6, Loghman Firoozpour 7, Syed Nasir Abbas Bukhari 8, Mohammad Abdollahi 1, Mohammad Reza Ganjali 9, Saeed Emami 10, Mehdi Khoobi 11, Alireza Foroumadi 12	Bioorg Chem	2018 Sep	79:223-234
29800895	An anthraquinone compound and its protective effects against homocysteine-induced cytotoxicity and oxidative stress.	Lixia Lin 1, Huizhi Du 2	Spectrochim Acta A Mol Biomol Spectrosc	2018 Sep 5	202:314-318
29876138	Intracerebroventricular Administration of L-arginine Improves Spatial Memory Acquisition in Triple Transgenic Mice Via Reduction of Oxidative Stress and Apoptosis.	Gennadiy Fonar 1, Baruh Polis 1, Tomer Meirson 1, Alexander Maltsev 2, Evan Elliott 1, Abraham O Samson 1	Transl Neurosci	2018 May 31	9:43-53
29902125	Silencing of LncRNA BDNF-AS attenuates Aβ 25-35-induced neurotoxicity in PC12 cells by suppressing cell apoptosis and oxidative stress	Cong-Cong Guo 1, Chun-Hong Jiao 1, Zhen-Mei Gao 2	Neurol Res	2018 Sep	40(9):795-804
29914017	Beneficial Effects of Sideritis scardica and Cichorium spinosum against Amyloidogenic Pathway and Tau Misprocessing in Alzheimer’s Disease Neuronal Cell Culture Models	Ioanna Chalatsa 1, Demetrios A Arvanitis 2, Eleni V Mikropoulou 3, Athina Giagini 1, Zeta Papadopoulou-Daifoti 4, Nektarios Aligiannis 3, Maria Halabalaki 3, Anthony Tsarbopoulos 4 5, Leandros A Skaltsounis 3, Despina Sanoudou 1 2	J Alzheimers Dis	2018	64(3):787-800
29923315	Synthesis and biological evaluation of new tetramethylpyrazine-based chalcone derivatives as potential anti-Alzheimer agents. Chem Biol Drug Des	Meng Wang 1, Hua-Li Qin 1, Jing Leng 1, Ameeduzzafar 2, Muhammad Wahab Amjad 3, Maria Abdul Ghafoor Raja 3, Muhammad Ajaz Hussain 4, Syed Nasir Abbas Bukhari 1 2	Chem Biol Drug Des	2018 Nov	92(5):1859-1866
29926354	Ginsenoside Rg1 and Acori Graminei Rhizoma Attenuates Neuron Cell Apoptosis by Promoting the Expression of miR-873-5p in Alzheimer's Disease	Ran Shi 1, Sishuo Zhang 2, Guangqing Cheng 3, Xiaoni Yang 3, Ningning Zhao 3, Chao Chen 3	Neurochem Res	2018 Aug	43(8):1529-1538
29927573	Neuroprotective Effect of Tetrahedral DNA Nanostructures in a Cell Model of Alzheimer's Disease.	Xiaoru Shao 1, Wenjuan Ma 1, Xueping Xie 1, Qianshun Li 1, Shiyu Lin 1, Tao Zhang 1, Yunfeng Lin 1	ACS Appl Mater Interfaces	2018 Jul 18	10(28):23682-23692
29957469	Valproic acid attenuates Aβ 25-35-induced neurotoxicity in PC12 cells through suppression of mitochondria-mediated apoptotic pathway	Li Zhao 1, Laiqing Zhu 1, Xiaoqian Guo 2	Biomed Pharmacother	2018 Oct	106:77-82
29958039	Gelidiella acerosa Exhibits Neuroprotective Effect Against Amyloid Beta 25-35 Peptide-Induced Toxicity in PC12 Cells	Arif Nisha Syad 1 2, Kasi Pandima Devi 2	J Diet Suppl	2019	16(5):491-505
29966196	In Vitro Potency and Preclinical Pharmacokinetic Comparison of All-D-Enantiomeric Peptides Developed for the Treatment of Alzheimer's Disease	Elena Schartmann, Sarah Schemmert, Nicole Niemietz, Dominik Honold, Tamar Ziehm, Markus Tusche, Anne Elfgen, Ian Gering, Oleksandr Brener, Nadim Joni Shah, Karl-Josef Langen, Janine Kutzsche, Dieter Willbold, Antje Willuweit	J Alzheimers Dis	2018	64(3):859-873
30006165	Design, synthesis and biological evaluation of 3-piperazinecarboxylate sarsasapogenin derivatives as potential multifunctional anti-Alzheimer agents	Gui-Xiang Yang 1, Song-Lan Ge 1, Yan Wu 1, Jin Huang 1, Shi-Liang Li 2, Rui Wang 3, Lei Ma 4	Eur J Med Chem	2018 Aug 5	156:206-215
30017668	Asiatic acid protects differentiated PC12 cells from Aβ 25-35-induced apoptosis and tau hyperphosphorylation via regulating PI3K/Akt/GSK-3β signaling	Wenjing Cheng 1, Weimei Chen 1, Peng Wang 1, Jianfeng Chu 2	Life Sci	2018 Sep 1	208:96-101
30036464	Genesis of Neuroprotective Peptoid from Aβ30-34 Inhibits Aβ Aggregation and AChE Activity	Krishnangsu Pradhan 1, Gaurav Das 1 2, Prasenjit Mondal 1 2, Juhee Khan 1 2, Surajit Barman 1, Surajit Ghosh 1 2	ACS Chem Neurosci	2018 Dec 19	9(12):2929-2940
30058479	Vitamin K2 protects PC12 cells against Aβ (1-42) and H 2 O 2-induced apoptosis via p38 MAP kinase pathway	Elham Hadipour 1, Zahra Tayarani-Najaran 2, Masoud Fereidoni 1	Nutr Neurosci	2020 May	23(5):343-352
30059683	Morroniside prevents H(2)O(2) or Aβ(1-42)-induced apoptosis via attenuating JNK and p38 MAPK phosphorylation.	Kang Chen 1, Yunwei Lu 1, Chenyang Liu 1, Limi Zhang 1, Zhuyuan Fang 2, Guran Yu 3	Eur J Pharmacol	2018 Sep 5	834:295-304
30096650	Donepezil-butylated hydroxytoluene (BHT) hybrids as Anti-Alzheimer's disease agents with cholinergic, antioxidant, and neuroprotective properties	Pei Cai 1, Si-Qiang Fang 1, Hua-Li Yang 1, Xue-Lian Yang 1, Qiao-Hong Liu 1, Ling-Yi Kong 2, Xiao-Bing Wang 3	Eur J Med Chem	2018 Sep 5	157:161-176
30097850	PRDX6 Inhibits Neurogenesis through Downregulation of WDFY1-Mediated TLR4 Signal	In Jun Yeo 1, Mi Hee Park 1, Dong Ju Son 1, Ji Young Kim 1, Kyoung Tak Nam 1, Byung Kook Hyun 1, So Young Kim 1, Myung Hee Jung 1, Min Ji Song 1, Hyung Ok Chun 1, Tae Hyung Lee 1, Sang-Bae Han 1, Jin Tae Hong 2	Mol Neurobiol	2019 May	56(5):3132-3144
30136701	Mitogen-activated protein kinase phosphatase 1 protects PC12 cells from amyloid beta-induced neurotoxicity.	Yue Gu 1, Lian-Jun Ma 2, Xiao-Xue Bai 3, Jing Jie 1, Xiu-Fang Zhang 1, Dong Chen 1, Xiao-Ping Li 4	Neural Regen Res	2018 Oct	13(10):1842-1850
30142113	MiR-16 attenuates β-amyloid-induced neurotoxicity through targeting β-site amyloid precursor protein-cleaving enzyme 1 in an Alzheimer's disease cell model	Zhigang Zhong 1 2, Kui Yuan 3, Xiaoxin Tong 2, Jun Hu 2, Zubiao Song 1, Guogao Zhang 2, Xiaobo Fang 1, Weixi Zhang 1	Neuroreport	2018 Nov 7	29(16):1365-1372
30196278	Protective Effects of 2-Dodecyl-6-Methoxycyclohexa-2,5 -Diene-1,4-Dione Isolated from Averrhoa Carambola L. (Oxalidaceae) Roots on Neuron Apoptosis and Memory Deficits in Alzheimer's Disease	Xiaojie Wei 1, Xiaohui Xu 1, Zhenfeng Chen 2, Tao Liang 1, Qingwei Wen 1, Ni Qin 1, Wansu Huang 1, Xiang Huang 1, Yuchun Li 1, Juman Li 1, Junhui He 1, Jinbin Wei 1, Renbin Huang 1	Cell Physiol Biochem	2018	49(3):1064-1073
30196289	Icariside II, a Phosphodiesterase-5 Inhibitor, Attenuates Beta-Amyloid-Induced Cognitive Deficits via BDNF/TrkB/CREB Signaling.	Shuang Liu 1, Xiaohui Li 1, Jianmei Gao 2, Yuangui Liu 1, Jingshan Shi 1, Qihai Gong 1 2	Cell Physiol Biochem	2018	49(3):985
30235892	Andrographolide Protects PC12 Cells Against β-Amyloid-Induced Autophagy-Associated Cell Death Through Activation of the Nrf2-Mediated p62 Signaling Pathway.	Lili Gu 1, Qingqing Yu 2, Qin Li 3, Lingxi Zhang 4, Hong Lu 5, Xinyue Zhang 6	Int J Mol Sci	2018 Sep 19	19(9):2844
30242626	Amelioration of Aluminum Maltolate-Induced Inflammation and Endoplasmic Reticulum Stress-Mediated Apoptosis by Tannoid Principles of Emblica officinalis in Neuronal Cellular Model.	Mathiyazahan Dhivya Bharathi 1, Arokiasamy Justin-Thenmozhi 2, Thamilarasan Manivasagam 1, Mashoque Ahmad Rather 1, Chidambaram Saravana Babu 3, Musthafa Mohamed Essa 4 5 6, Gilles J Guillemin 7	Neurotox Res	2019 Feb	35(2):318-330
30248538	Suppression of lncRNA-ATB prevents amyloid-β-induced neurotoxicity in PC12 cells via regulating miR-200/ZNF217 axis	Jindong Wang 1, Tiantian Zhou 1, Tian Wang 1, Bailing Wang 2	Biomed Pharmacother	2018 Dec	108:707-715
30266683	Downregulation of Aquaporin 9 Exacerbates Beta-amyloid-induced Neurotoxicity in Alzheimer's Disease Models In vitro and In vivo	Jing-Yi Liu 1, Xiao-Xin Chen 1, Hai-Yong Chen 1, Jun Shi 1, George Pak-Heng Leung 2, Sydney Chi-Wai Tang 3, Li-Xing Lao 1, Henry Ka-Fun Yip 4, Kai-Fai Lee 5, Stephen Cho-Wing Sze 6, Zhang-Jin Zhang 7, Kalin Yanbo Zhang 8	Neuroscience	2018 Dec 1	394:72-82
30284339	Novel cinnamic acid-tryptamine hybrids as potent butyrylcholinesterase inhibitors: Synthesis, biological evaluation, and docking study.	Shahrzad Ghafary 1, Zahra Najafi 2 3, Maryam Mohammadi-Khanaposhtani 4, Hamid Nadri 5, Najmeh Edraki 6, Neda Ayashi 7, Bagher Larijani 7, Mohsen Amini 1 8, Mohammad Mahdavi 7	Arch Pharm (Weinheim)	2018 Oct	351(10):e1800115
30284486	Design, synthesis and biological evaluation of tricyclic pyrazolo[1,5-c][1,3]benzoxazin-5(5H)-one scaffolds as selective BuChE inhibitors.	Guo-Liang Qiu 1, Shao-Sheng He 1 2, Shi-Chao Chen 1, Bo Li 1, Hui-Hui Wu 3, Jing Zhang 3, Wen-Jian Tang 1	J Enzyme Inhib Med	2018 Dec	33(1):1506-1515
30295993	A comparative study of resveratrol and resveratrol-functional selenium nanoparticles: Inhibiting amyloid β aggregation and reactive oxygen species formation properties.	Licong Yang 1, Wenjun Wang 1, Jiguang Chen 1, Na Wang 1, Guodong Zheng 1	J Biomed Mater Res A	2018 Dec	106(12):3034-3041
30326219	3H-1,2-dithiole-3-thione protects PC12 cells against amyloid beta 1-42 (Aβ(1-42)) induced apoptosis via activation of the ERK1/2 pathway.	Chunyan Zhang 1, Linsen Xie 1, Fangxia Guan 2, Yuanbo Cui 3	Life Sci	2018 Nov 15	213:74-81
30345461	Euxanthone Attenuates Aβ 1-42-Induced Oxidative Stress and Apoptosis by Triggering Autophagy	Haicheng Yuan 1, Chuanwu Jiang 2 3, Jingde Zhao 3, Yunsheng Zhao 4, Yongbin Zhang 3, Yanqi Xu 3, Xiaoning Gao 3, Lingfei Guo 5, Yongji Liu 6, Kai Liu 2, Bo Xu 7, Gang Sun 8	J Mol Neurosci	2018 Dec	66(4):512-523
30377903	Neuroprotective effect of naturally occurring RXR agonists isolated from Sophora tonkinensis Gagnep. on amyloid-β-induced cytotoxicity in PC12 cells	Wei Wang 1, Ken-Ichi Nakashima 1, Takao Hirai 1, Makoto Inoue 2	J Nat Med	2019 Jan	73(1):154-162
30385227	Design, synthesis, and biological evaluation of histone deacetylase inhibitors possessing glutathione peroxidase-like and antioxidant activities against Alzheimer's disease	Jinhui Hu 1, Baijiao An 1, Tingting Pan 1, Zhengcunxiao Li 1, Ling Huang 2, Xingshu Li 1	Bioorg Med Chem	2018 Nov 15	26(21):5718-5729
30396115	Novel tacrine-coumarin hybrids linked to 1,2,3-triazole as anti-Alzheimer's compounds: In vitro and in vivo biological evaluation and docking study	Zahra Najafi 1, Mohammad Mahdavi 2, Mina Saeedi 3, Elahe Karimpour-Razkenari 4, Najmeh Edraki 5, Mohammad Sharifzadeh 6, Mahnaz Khanavi 7, Tahmineh Akbarzadeh 8	Bioorg Chem	2019 Mar	83:303-316
30401646	Comparative study on neuroprotective activities of fucoidans from Fucus vesiculosus and Undaria pinnatifida	Mousa Alghazwi 1, Scott Smid 2, Samuel Karpiniec 3, Wei Zhang 4	Int J Biol Macromol	2019 Feb 1	122:255-264
30402707	Fe(3+) Facilitates Endocytic Internalization of Extracellular Aβ(1-42) and Enhances Aβ(1-42)-Induced Caspase-3/Caspase-4 Activation and Neuronal Cell Death.	Tomoyuki Nishizaki 1 2	Mol Neurobiol	2019 Jul	56(7):4812-4819
30402809	Safranal protects against beta-amyloid peptide-induced cell toxicity in PC12 cells via MAPK and PI3 K pathways	Faezeh Rafieipour 1, Elham Hadipour 2, Seyed Ahmad Emami 3, Javad Asili 3, Zahra Tayarani-Najaran 4	Metab Brain Dis	2019 Feb	34(1):165-172
30404965	Protective Effect of Hyperforin on β Amyloid Protein Induced Apoptosis in PC12 Cells and Colchicine Induced Alzheimer's Disease: An Anti-oxidant and Anti-inflammatory Therapy	Xu Jiang 1, Mukesh Kumar 2, Yonglin Zhu 3	J Oleo Sci	2018	67(11):1443-1453
30471578	Synthesis and biological evaluation of new N-benzylpyridinium-based benzoheterocycles as potential anti-Alzheimer's agents	Naeimeh Salehi 1, Bi Bi Fatemeh Mirjalili 2, Hamid Nadri 3, Zahra Abdolahi 3, Hamid Forootanfar 4, Alireza Samzadeh-Kermani 5, Tuba Tüylü Küçükkılınç 6, Beyza Ayazgok 6, Saeed Emami 7, Ismaeil Haririan 8, Mohammad Sharifzadeh 9, Alireza Foroumadi 10, Mehdi Khoobi 11	Bioorg Chem	2019 Mar	83:559-568
30509041	The role of ceramide and SEW 2871 in the transcription of enzymes involved in amyloid b precursor protein metabolism in an experimental model of Alzheimer's disease	Kinga Czubowicz, Sylwia Wójtowicz, Przemysław Leonard Wencel, Robert Piotr Strosznajder	Folia Neuropathol	2018	56(3):196-205
30530107	Multi-target inhibitors against Alzheimer disease derived from 3-hydrazinyl 1,2,4-triazine scaffold containing pendant phenoxy methyl-1,2,3-triazole: Design, synthesis and biological evaluation	Mahnaz Yazdani 1, Najmeh Edraki 2, Rashid Badri 3, Mehdi Khoshneviszadeh 4, Aida Iraji 4, Omidreza Firuzi 4	Bioorg Chem	2019 Mar	84:363-371
30533546	IL-33 suppresses GSK-3β activation through an ST2-independent MyD88/TRAF6/RIP/PI3K/Akt pathway.	Tomoyuki Nishizaki 1 2	Heliyon	2018 Nov 26	4(11):e00971
30537804	Design, synthesis and evaluation of novel ferulic acid derivatives as multi-target-directed ligands for the treatment of Alzheimer's disease.	Zhipei Sang 1, Keren Wang 1, Xue Han 1, Mengxiao Cao 1, Zhenghuai Tan 2, Wenmin Liu 1	ACS Chem Neurosci	2019 Feb 20	10(2):1008-1024
30537813	Amyloidogenicity and Cytotoxicity of a Recombinant C-Terminal His(6)-Tagged Aβ(1-42).	Longgang Jia 1, Wenjuan Wang 1, Jingcheng Sang 1, Wei Wei 1, Wenping Zhao 1, Fuping Lu 1, Fufeng Liu 1	ACS Chem Neurosci	2019 Mar 20	10(3):1251-1262
30538801	Procyanidins Extracted from Lotus Seedpod Ameliorate Amyloid- β-Induced Toxicity in Rat Pheochromocytoma Cells	Hao Huang 1 2, Peipei Yan 3, Taoping Sun 1 2, Xiaoxing Mo 1 2, Jiawei Yin 1 2, Peiyun Li 1 2, Yalun Zhu 1 2, Shuang Rong 4, Wei Yang 1 2, Xiaoyi Chen 5, Liegang Liu 1 2	Oxid Med Cell Longev	2018 Oct 28	2018:4572893
30557385	Cholinesterase inhibitor rivastigmine enhances nerve growth factor-induced neurite outgrowth in PC12 cells via sigma-1 and sigma-2 receptors	Kazuki Terada 1, Keisuke Migita 1, Yukari Matsushima 2, Yumi Sugimoto 3, Chiaki Kamei 2, Taichi Matsumoto 1, Masayoshi Mori 1, Kazuhisa Matsunaga 1, Jiro Takata 1, Yoshiharu Karube 1	PLoS One	2018 Dec 17	13(12):e0209250
30582198	Glutaminyl cyclase inhibitor contributes to the regulation of HSP70, HSP90, actin, and ribosome on gene and protein levels in vitro	Xi Yu 1 2, Yue Li 1, Yongdong Zou 2, Yizhi Zheng 2, Zhendan He 1, Zhigang Liu 3, Wenlin Xie 4, Haiqiang Wu 1 2	J Cell Biochem	2019 Jun	120(6):9460-9471
30583515	Anti-Neuroinflammatory Property of Phlorotannins from Ecklonia cava on Aβ(25-35)-Induced Damage in PC12 Cells.	Seungeun Lee 1 2, Kumju Youn 3, Dong Hyun Kim 4 5, Mok-Ryeon Ahn 6 7, Eunju Yoon 8, Oh-Yoen Kim 9 10, Mira Jun 11 12 13	Mar Drugs	2018 Dec 22	17(1):7
30584148	17 Oxo Sparteine and Lupanine, Obtained from Cytisus scoparius, Exert a Neuroprotection against Soluble Oligomers of Amyloid-β Toxicity by Nicotinic Acetylcholine Receptors.	Javiera Gavilan 1, Daniela Mennickent 1, Oscar Ramirez-Molina 1, Sergio Triviño 2, Claudia Perez 2, Tiare Silva-Grecchi 1, Pamela A Godoy 1, Jose Becerra 2, Luis G Aguayo 3, Gustavo Moraga-Cid 3, Victoria San Martin 3, Gonzalo E Yevenes 3, Patricio A Castro 3, Leonardo Guzman 3, Jorge Fuentealba 1 4	J Alzheimers Dis	2019	67(1):343-356
30594901	Old age-associated phenotypic screening for Alzheimer's disease drug candidates identifies sterubin as a potent neuroprotective compound from Yerba santa	Wolfgang Fischer 1, Antonio Currais 1, Zhibin Liang 1, Antonio Pinto 1, Pamela Maher 2	Redox Biol	2019 Feb	21:101089
30628698	Galangin decreases p‑tau, Aβ42 and β‑secretase levels, and suppresses autophagy in okadaic acid‑induced PC12 cells via an Akt/GSK3β/mTOR signaling‑dependent mechanism.	Liping Huang 1, Mingqin Lin 2, Xiaoqin Zhong 3, Hongyan Yang 2, Minzhen Deng 3	Mol Med Rep	2019 Mar	19(3):1767-1774
30636740	Alzheimer’s Disease Presenilin-1 Mutation Sensitizes Neurons to Impaired Autophagy Flux and Propofol Neurotoxicity: Role of Calcium Dysregulation	Meirong Yang 1 2, Yan Wang 1 3, Ge Liang 1, Zhendong Xu 1 4, Charleen T Chu 5, Huafeng Wei 1	J Alzheimers Dis	2019	67(1):137-147
30639263	In vitro studies of the neuroprotective activities of astaxanthin and fucoxanthin against amyloid beta (Aβ 1-42) toxicity and aggregation	Mousa Alghazwi 1, Scott Smid 2, Ian Musgrave 3, Wei Zhang 4	Neurochem Int	2019 Mar	124:215-224
30664148	Protective roles of isoastilbin against Alzheimer's disease via Nrf2-mediated antioxidation and anti-apoptosis	Hong Yu 1, Bo Yuan 2, Qiubo Chu 3, Chunyue Wang 3, Hui Bi 4	Int J Mol Med	2019 Mar	43(3):1406-1416
30664172	Astragaloside IV ameliorates endoplasmic reticulum stress‑induced apoptosis of Aβ25‑35‑treated PC12 cells by inhibiting the p38 MAPK signaling pathway.	Yuhong Ma 1, Li Xiong 1	Mol Med Rep	2019 Mar	19(3):2005-2012
30718944	Melatonin receptor stimulation by agomelatine prevents Aβ-induced tau phosphorylation and oxidative damage in PC12 cells.	Kai Yao 1, Yong-Fei Zhao 1, Heng-Bing Zu 1	Drug Des Devel Ther	2019 Jan 21	13:387-396
30720058	Salidroside protects PC-12 cells against amyloid β-induced apoptosis by activation of the ERK1/2 and AKT signaling pathways.	Zheng-Luan Liao 1, Heng Su 1, Yun-Fei Tan 1, Ya-Ju Qiu 1, Jun-Peng Zhu 1, Yan Chen 1, Si-Si Lin 2, Ming-Hao Wu 3, Yan-Ping Mao 2, Jiao-Jiao Hu 3, En-Yan Yu 1	Int J Mol Med	2019 Apr	43(4):1769-1777
30742328	GABA-containing compound gammapyrone protects against brain impairments in Alzheimer's disease model male rats and prevents mitochondrial dysfunction in cell culture	Vladimirs Pilipenko 1, Karina Narbute 1, Ines Amara 2, Angela Trovato 2, Maria Scuto 2, Jolanta Pupure 1, Baiba Jansone 1, Janis Poikans 3, Egils Bisenieks 3, Vija Klusa 1, Vittorio Calabrese 2	J Neurosci Res	2019 Jun	97(6):708-726
30771604	Tackling neuroinflammation and cholinergic deficit in Alzheimer's disease: Multi-target inhibitors of cholinesterases, cyclooxygenase-2 and 15-lipoxygenase	Ehab D AlFadly 1, Perihan A Elzahhar 1, Anna Tramarin 2, Salwa Elkazaz 1, Hossam Shaltout 3, Marwa M Abu-Serie 4, Jana Janockova 5, Ondrej Soukup 5, Doaa A Ghareeb 6, Ahmed F El-Yazbi 7, Rim W Rafeh 8, Nour-Mounira Z Bakkar 8, Firas Kobeissy 9, Isabel Iriepa 10, Ignacio Moraleda 11, Manal N S Saudi 1, Manuela Bartolini 12, Ahmed S F Belal 13	Eur J Med Chem	2019 Apr 1	167:161-186
30772605	Synthesis and evaluation of novel GSK-3β inhibitors as multifunctional agents against Alzheimer's disease	Xiao-Long Shi 1, Jing-De Wu 1, Ping Liu 2, Zhao-Peng Liu 3	Eur J Med Chem	2019 Apr 1	167:211-225
30793354	Methyl B12 protects PC12 cells against cytotoxicity induced by Aβ(25-35).	Mingkai Wang 1, Tingting Xu 2	J Cell Biochem	2019 Feb 21
30826509	Inhibiting Aβ toxicity in Alzheimer's disease by a pyridine amine derivative	Zhenzhu Zhu 1, Tao Yang 1, Lei Zhang 1, Lulu Liu 1, Enmao Yin 1, Changli Zhang 2, Zijian Guo 3, Chen Xu 4, Xiaoyong Wang 5	Eur J Med Chem	2019 Apr 15	168:330-339
30860639	Bowman-Birk inhibitor modifies transcription of autophagy and apoptosis genes in an in vitro model of Alzheimer's disorder.	Samaneh Akbari 1, Hassan Akrami 1, Ali Mostafaei 2, Sudabeh Kiani 1	J Cell Biochem	2019 Mar 12
30886573	Santacruzamate A Ameliorates AD-Like Pathology by Enhancing ER Stress Tolerance Through Regulating the Functions of KDELR and Mia40-ALR in vivo and in vitro.	Lei Chen 1, Yue-Cheng Liu 2, Hui Tan 1, Yuan Zhang 1, Ji Xu 1, Wen-Lan Liu 1, Zong-Yang Li 1, Wei-Ping Li 1	Front Cell Neurosci	2019 Mar 4	13:61
30930969	Protective effect of ethyl vanillin against Aβ-induced neurotoxicity in PC12 cells via the reduction of oxidative stress and apoptosis.	Lei Zhong 1, Yuna Tong 2, Junlan Chuan 1, Lan Bai 1, Jianyou Shi 1, Yuxuan Zhu 1	Exp Ther Med	2019 Apr	17(4):2666-2674
30946834	Curcumin analogues attenuate Aβ(25-35)-induced oxidative stress in PC12 cells via Keap1/Nrf2/HO-1 signaling pathways.	Jialin Xu 1, Leilei Zhou 2, Qi Weng 1, Linxia Xiao 2, Qingyong Li 3	Chem Biol Interact	2019 May 25	305:171-179
30954836	Design, synthesis and evaluation of a novel metal chelator as multifunctional agents for the treatment of Alzheimer's disease	Yingying Wang 1, Yue Yang 1, Kwon Ho Hong 2, Yao Ning 1, Ping Yu 1, Jinghui Ren 1, Min Ji 3, Jin Cai 4	Bioorg Chem	2019 Jun	87:720-727
30957958	3-Aryl Coumarin Derivatives Bearing Aminoalkoxy Moiety as Multi-Target-Directed Ligands against Alzheimer's Disease	Helia Abdshahzadeh 1, Mostafa Golshani 2, Hamid Nadri 3, Iraj Saberi Kia 2, Zahra Abdolahi 3, Hamid Forootanfar 4, Alieh Ameri 5, Tuba Tüylü Küçükkılınç 6, Beyza Ayazgok 6, Leili Jalili-Baleh 2, Seyed Esmaeil Sadat Ebrahimi 1, Setareh Moghimi 2, Ismaeil Haririan 7 8, Mehdi Khoobi 2 9, Alireza Foroumadi 1 10	Chem Biodivers	2019 May	16(5):e1800436
30971876	The Crocus sativus Compounds trans-Crocin 4 and trans-Crocetin Modulate the Amyloidogenic Pathway and Tau Misprocessing in Alzheimer Disease Neuronal Cell Culture Models	The Crocus sativus Compounds trans-Crocin 4 and trans-Crocetin Modulate the Amyloidogenic Pathway and Tau Misprocessing in Alzheimer Disease Neuronal Cell Culture Models	Front Neurosci	2019 Mar 26	13:249
31014564	Synthesis of andrographolide analogues and their neuroprotection and neurite outgrowth-promoting activities	Yuanzhen Xu 1, Hongbo Wei 1, Jianping Wang 1, Weiwei Wang 1, Jinming Gao 2	Bioorg Med Chem	2019 Jun 1	27(11):2209-2219
31049134	Prevention of Huntington's Disease-Like Behavioral Deficits in R6/1 Mouse by Tolfenamic Acid Is Associated with Decreases in Mutant Huntingtin and Oxidative Stress	Peng Liu 1, Yinjie Li 1, Wei Yang 1, Danyang Liu 1, Xuefei Ji 1, Tianyan Chi 1, Zhutao Guo 2, Lin Li 3, Libo Zou 1	Oxid Med Cell Longev	2019 Mar 26	2019:4032428
31054884	Angiotensin II triggers autophagy and apoptosis in PC12 cell line: An in vitro Alzheimer's disease model	Minjie Tian 1, Xingjian Lin 2, Liang Wu 3, Jie Lu 2, Yingdong Zhang 4, Jingping Shi 5	Brain Res	2019 Sep 1	1718:46-52.
31071400	Inhibiting c-Jun N-terminal kinase (JNK)-mediated apoptotic signaling pathway in PC12 cells by a polysaccharide (CCP) from Coptis chinensis against Amyloid-β (Aβ)-induced neurotoxicity.	Yujuan Li 1, Bingmei Wang 1, Cong Liu 1, Xiaoting Zhu 1, Pengqi Zhang 1, Hongkui Yu 1, Yunqiang Li 1, Zhuohan Li 2, Mingquan Li 3	Int J Biol Macromol	2019 Aug 1	134:565-574
31086728	A combination of curcumin, vorinostat and silibinin reverses Aβ-induced nerve cell toxicity via activation of AKT-MDM2-p53 pathway.	Jia Meng 1, Yan Li 2, Mingming Zhang 1, Wenjing Li 1, Lin Zhou 1, Qiujun Wang 1, Lin Lin 1, Lihong Jiang 1, Wenliang Zhu 3	PeerJ	2019 Apr 26	7:e6716
31109117	Neuroprotective and Anti-Amyloid β Effect and Main Chemical Profiles of White Tea: Comparison Against Green, Oolong and Black Tea.	Xinlei Li 1 2 3, Scott D Smid 4, Jun Lin 5 6, Zhihong Gong 7, Si Chen 8 9, Fangning You 10, Yan Zhang 11, Zhilong Hao 12 13, Hongzheng Lin 14, Xiaomin Yu 15, Xinyi Jin 16	Molecules	2019 May 19	24(10):1926
31117343	In Silico Approach for Designing Potent Neuroprotective Hexapeptide.	Prasenjit Mondal 1 2, Juhee Khan 1, Varsha Gupta 1, Surajit Ghosh 1 2	ACS Chem Neurosci	2019 Jun 19	0(6):3018-3030
31119171	Glutamine Improves Oxidative Stress through the Wnt3a/ β-Catenin Signaling Pathway in Alzheimer's Disease In Vitro and In Vivo	Yuan Wang 1 2, Qiang Wang 1 2, Jie Li 1 2, Gang Lu 1 2, Zhibin Liu 1 2	Biomed Res Int	2019 Apr 16	2019:4690280
31135233	A new oleanane type pentacyclic triterpenoid saponin from the husks of xanthoceras sorbifolium bunge and its neuroprotection on PC12 cells injury induced by Aβ(25-35)	Kewen Ding 1, Sirui Guo 1, Weiwei Rong 2, Qing Li 1, Ran Liu 1, Huarong Xu 1, Yidi Yin 1, Kaishun Bi 2	Nat Prod Res	2019 May 28	1-7
31194956	Flavanone glycosides inhibit β-site amyloid precursor protein cleaving enzyme 1 and cholinesterase and reduce Aβ aggregation in the amyloidogenic pathway	Md Yousof Ali 1, Susoma Jannat 2, Najmeh Edraki 3, Sucharita Das 4, Won Kyu Chang 5, Hyun Chul Kim 5, Seong Kyu Park 5, Mun Seog Chang 6	Chem Biol Interact	2019 Aug 25	309:108707
31201283	Tau interacts with SHP2 in neuronal systems and in Alzheimer's disease brains	Yohan Kim 1, Guanghao Liu 2, Chad J Leugers 1, Joseph D Mueller 1, Meghan B Francis 1, Marco M Hefti 3, Julie A Schneider 4, Gloria Lee 5 2	J Cell Sci	2019 Jul 15	132(14):jcs229054
31229875	Design, synthesis, in-silico and biological evaluation of novel chalcone-O-carbamate derivatives as multifunctional agents for the treatment of Alzheimer's disease	Zhipei Sang 1, Keren Wang 2, Jian Shi 2, Wenmin Liu 3, Zhenghuai Tan 4	Eur J Med Chem	2019 Sep 15	178:726-739
31257716	Cucurbitacin B induces neurogenesis in PC12 cells and protects memory in APP/PS1 mice	Jing Li 1, Kaiyue Sun 1, Makoto Muroi 2, Lijuan Gao 1, Young-Tae Chang 3 4, Hiroyuki Osada 2, Lan Xiang 1, Jianhua Qi 1	J Cell Mol Med	2019 Sep	23(9):6283-6294
31322215	Protective effect of ISO‑1 against advanced glycation end product aggravation of PC12 cell injury induced by Aβ1‑40	Ming Yu 1, Demei Zang 2, Yuhao Xu 1, Jie Meng 2, Shengnan Qian 2	Mol Med Rep	2019 Sep	20(3):2135-2142
31338361	Synthesis and Pharmacological Evaluation of a Novel Peptide Based on Anemonia sulcata BDS-I Toxin as a New K(V)3.4 Inhibitor Exerting a Neuroprotective Effect Against Amyloid-β Peptide. Front Chem	Roselia Ciccone 1, Ilaria Piccialli 1, Paolo Grieco 2, Francesco Merlino 2, Lucio Annunziato 3, Anna Pannaccione 1	Front Chem	2019 Jul 9	7:479
31345147	Long Non-coding RNA MALAT1 Inhibits Neuron Apoptosis and Neuroinflammation While Stimulates Neurite Outgrowth and Its Correlation With MiR-125b Mediates PTGS2, CDK5 and FOXQ1 in Alzheimer's Disease	Peizhi Ma 1 2 3, Yuanlong Li 1 2 3, Wei Zhang 1 2 3, Fengqin Fang 1 2 3, Jun Sun 1 2 3, Mingzhou Liu 1 2 3, Kun Li 1 2 3, Lingfang Dong 1 2 3	Curr Alzheimer Res	2019	16(7):596-612
31354916	Classic Prescription, Kai-Xin-San, Ameliorates Alzheimer's Disease as an Effective Multitarget Treatment: From Neurotransmitter to Protein Signaling Pathway	Sirui Guo 1, Jiahong Wang 2, Huarong Xu 1, Weiwei Rong 1, Cheng Gao 2, Ziyue Yuan 1, Fucheng Xie 1, Kaishun Bi 1, Zhou Zhang 2, Qing Li 1	Oxid Med Cell Longev	2019 Jul 1	2019:9096409
31369236	Lanosterol Disrupts the Aggregation of Amyloid-β Peptides	Hong Zhou 1, Zaixing Yang 1, Xin Tian 1, Lei Chen 2, Sangyun Lee 3, Tien Huynh 3, Cuicui Ge 1, Ruhong Zhou 1 3 4	ACS Chem Neurosci	2019 Sep 18	10(9):4051-4060
31373242	Circular RNA circ_0000950 promotes neuron apoptosis, suppresses neurite outgrowth and elevates inflammatory cytokines levels via directly sponging miR-103 in Alzheimer’s disease	Hui Yang 1, Huan Wang 1, Hong Shang 1, Xiufen Chen 1, Shiqi Yang 1, Yang Qu 1, Jing Ding 1, Xuling Li 1	Cell Cycle	2019 Sep	18(18):2197-2214
31397350	Long non-coding RNA GAS5 promotes PC12 cells differentiation into Tuj1-positive neuron-like cells and induces cell cycle arrest	He-Yan Zhao 1, Sheng-Tong Zhang 1, Xiang Cheng 1, Hao-Ming Li 1, Lei Zhang 1, Hui He 1, Jian-Bing Qin 1, Wei-Ye Zhang 1, Yan Sun 1, Guo-Hua Jin 1	Neural Regen Res	2019 Dec	14(12):2118-2125
31398601	New classes of carbazoles as potential multi-functional anti-Alzheimer's agents.	Niloufar Choubdar 1, Mostafa Golshani 2, Leili Jalili-Baleh 2, Hamid Nadri 3, Tuba Tüylü Küçükkilinç 4, Beyza Ayazgök 4, Alireza Moradi 3, Farshad Homayouni Moghadam 5, Zahra Abdolahi 3, Alieh Ameri 6, Fatemeh Salehian 2, Alireza Foroumadi 2, Mehdi Khoobi 7	Bioorg Chem	2019 Oct	91:103164
31430874	Pro-Nerve Growth Factor Induces Activation of RhoA Kinase and Neuronal Cell Death.	Marina Sycheva 1, Jake Sustarich 1, Yuxian Zhang 1, Vaithinathan Selvaraju 1, Thangiah Geetha 2 3 4, Marla Gearing 5, Jeganathan Ramesh Babu 6 7 8	Brain Sci	2019 Aug 19	9(8):204
31482695	Neuroprotective Effect of Nerve Growth Factor Loaded in Porous Silicon Nanostructures in an Alzheimer's Disease Model and Potential Delivery to the Brain	Neta Zilony-Hanin 1 2, Michal Rosenberg 3, Michal Richman 4, Ronen Yehuda 5, Hadas Schori 1, Menachem Motiei 1 2, Shai Rahimipour 4, Alexander Groisman 6, Ester Segal 3 7, Orit Shefi 1 2	Small	2019 Nov	15(45):e1904203
31520892	Effects of Picrasma quassioides and its active constituents on Alzheimer's disease in vitro and in vivo. 103258.	Eryan Guo 1, Yunwei Hu 2, Tao Du 1, Huilin Zhu 1, Lei Chen 2, Wei Qu 3, Jie Zhang 1, Ning Xie 4, Wenyuan Liu 2, Feng Feng 5, Jian Xu 6	Bioorg Chem	2019 Nov	92:103258
31545596	Hexahydropyrrolo[2,3- b]indole Compounds as Potential Therapeutics for Alzheimer's Disease	Deborah Doens 1 2, Mario E Valdés-Tresanco 3, Velmarini Vasquez 2 4, Maria Beatriz Carreira 5, Yila De La Guardia 1, David E Stephens 6, Viet D Nguyen 6, Vu T Nguyen 6, Jianhua Gu 7, Muralidhar L Hegde 4, Oleg V Larionov 6, Pedro A Valiente 3, Ricardo Lleonart 1, Patricia L Fernández 1	ACS Chem Neurosci	2019 Oct 16	10(10):4250-4263
31557623	Discovery, molecular dynamic simulation and biological evaluation of structurally diverse cholinesterase inhibitors with new scaffold through shape-based pharmacophore virtual screening.	Hongyu Yang 1, Chenxi Du 1, Qihang Li 1, Tingkai Chen 1, Xin Lu 1, Qi Li 1, Feng Feng 2, Yao Chen 3, Wenyuan Liu 4, Haopeng Sun 5	Bioorg Chem	2019 Nov	92:103294
31562916	IMM-H004 reduced okadaic acid-induced neurotoxicity by inhibiting Tau pathology in vitro and in vivo.	Yingying Wang 1, Xiuyun Song 2, Dandan Liu 3, Yu-Xia Lou 3, Piao Luo 4, Tianbi Zhu 4, Qi Wang 5, Naihong Chen 6	Neurotoxicology	2019 Dec	75:221-232
31563815	A combined molecular biology and network pharmacology approach to investigate the multi-target mechanisms of Chaihu Shugan San on Alzheimer's disease	Qiang Zeng 1, Longfei Li 2, Wingsum Siu 3, Yu Jin 4, Meiqun Cao 5, Weifeng Li 1, Jian Chen 1, Weihong Cong 6, Min Ma 7, Keji Chen 8, Zhengzhi Wu 9	Biomed Pharmacother	2019 Dec	120:109370
31596069	Inhibitory Effect of a Flavonoid Dihydromyricetin against Aβ40 Amyloidogenesis and Its Associated Cytotoxicity.	Longgang Jia 1 2 3 4, Wenping Zhao 3, Jingcheng Sang 3, Wenjuan Wang 3, Wei Wei 3, Ying Wang 3, Fang Zhao 3, Fuping Lu 1 2 3, Fufeng Liu 1 2 3	ACS Chem Neurosci	2019 Nov 20	10(11):4696-4703
31601081	The Wnt/β-catenin signaling pathway affects the distribution of cytoskeletal proteins in Aβ treated PC12 cells	Zhifeng Tian 1, Xiaoling Zhang 1, Zhijun Zhao 1, Fuhua Zhang 1, Tongxing Deng 1	J Integr Neurosci	2019 Sep 30	18(3):309-312
31649530	Shexiang Baoxin Pill, a Formulated Chinese Herbal Mixture, Induces Neuronal Differentiation of PC12 Cells: A Signaling Triggered by Activation of Protein Kinase A	Miranda Li Xu 1 2, Zhong-Yu Zheng 1 2, Ying-Jie Xia 1 2, Etta Yun-Le Liu 1 2, Stanley Ka-Ho Chan 1 2, Wei-Hui Hu 1 2, Ran Duan 1 2, Tina Ting-Xia Dong 1 2, Chang-Sen Zhan 3 4, Xiao-Hui Shang 3 4, Karl Wah-Keung Tsim 1 2	Front Pharmacol	2019 Oct 9	10:1130
31672628	Sarsasapogenin: A steroidal saponin from Asparagus racemosus as multi target directed ligand in Alzheimer's disease	Priya Kashyap 1, Kalaivani Muthusamy 2, Manisha Niranjan 2, Shweta Trikha 2, Suresh Kumar 3	Steroids	2020 Jan	153:108529
31689949	Discovery of Nobiletin from Citrus Peel as a Potent Inhibitor of β-Amyloid Peptide Toxicity.	Kumju Youn 1, Seonah Lee 2 3, Mira Jun 4 5	Nutrients	2019 Nov 4	11(11):2648
31707229	Kinetic study of Aβ(1-42) amyloidosis in the presence of ganglioside-containing vesicles	Yanping Dai 1, Mingxi Zhang 2, Xiulei Shi 3, Kang Wang 1, Guanbin Gao 3, Lei Shen 1, Taolei Sun 4	Colloids Surf B Biointerfaces	2020 Jan 1	185:110615
31731189	Interaction between hyperphosphorylated tau and pyroptosis in forskolin and streptozotocin induced AD models	Yinjie Li 1, Pu Xu 2, Jiajing Shan 3, Wei Sun 4, Xuefei Ji 5, Tianyan Chi 6, Peng Liu 7, Libo Zou 8	Biomed Pharmacother	2020 Jan	121:109618
31744779	Synthesis, in vitro and in vivo biological evaluation of novel graveolinine derivatives as potential anti-Alzheimer agents	Wen Luo 1, Jian-Wu Lv 1, Ting Wang 1, Zhi-Yang Zhang 1, Hui-Yan Guo 1, Zhi-Yi Song 2, Chao-Jie Wang 1, Jing Ma 3, Yi-Ping Chen 4	Bioorg Med Chem	2020 Jan 1	28(1):115190
31775356	Anti-Amyloidogenic Effects of Asarone Derivatives From Perilla frutescens Leaves against Beta-Amyloid Aggregation and Nitric Oxide Production	Jae Eun Lee 1, Nayeon Kim 1, Ji Yun Yeo 1, Dae-Gun Seo 1, Sunggun Kim 1, Jae-Sun Lee 1, Kwang Woo Hwang 2, So-Young Park 1	Molecules	2019 Nov 25	24(23):4297
31778666	MiR-107 overexpression attenuates neurotoxicity induced by 6-hydroxydopamine both in vitro and in vivo	Li Sun 1, Tingting Zhang 1, Wenna Xiu 1, Wenhui Cao 1, Mengfei He 2, Wenqiang Sun 2, Weina Zhao 3	Chem Biol Interact	2020 Jan 5	315:108908
31791679	Design, synthesis and evaluation of novel ferulic acid derivatives as multi-target-directed ligands for the treatment of Alzheimer's disease	Jin-Shuai Lan 1, Rui-Feng Zeng 2, Xiao-Yi Jiang 2, Jian-Wei Hou 3, Yun Liu 3, Zheng-Hao Hu 2, Hong-Xin Li 2, Yin Li 4, Sai-Sai Xie 5, Yue Ding 6, Tong Zhang 7	Bioorg Chem	2020 Jan	94:103413
31856607	Design, synthesis, in vitro and in vivo evaluation of benzylpiperidine-linked 1,3-dimethylbenzimidazolinones as cholinesterase inhibitors against Alzheimer's disease	Jun Mo 1, Tingkai Chen 2, Hongyu Yang 1, Yan Guo 3, Qi Li 1, Yuting Qiao 1, Hongzhi Lin 1, Feng Feng 2 4, Wenyuan Liu 1, Yao Chen 5, Zongliang Liu 2, Haopeng Sun 1 4	J Enzyme Inhib Med Chem	2020 Dec	35(1):330-343
31857133	Diagnostic value of miR-193a-3p in Alzheimer's disease and miR-193a-3p attenuates amyloid-β induced neurotoxicity by targeting PTEN	Fengjun Cao 1, Zhongjie Liu 1, Guanjun Sun 2	Exp Gerontol	2020 Feb	130:110814
31866509	A network-based analysis of key pharmacological pathways of Andrographis paniculata acting on Alzheimer's disease and experimental validation	Lili Gu 1, Jiaqi Lu 1, Qin Li 1, Ningzi Wu 1, Lingxi Zhang 1, Hongxing Li 1, Wenmin Xing 2, Xinyue Zhang 3	J Ethnopharmacol	2020 Apr 6	251:112488
31885818	FA-97, a New Synthetic Caffeic Acid Phenethyl Ester Derivative, Protects against Oxidative Stress-Mediated Neuronal Cell Apoptosis and Scopolamine-Induced Cognitive Impairment by Activating Nrf2/HO-1 Signaling	Ting Wan 1 2, Zihao Wang 3 4, Yi Luo 1 2, Yifan Zhang 1 2, Wei He 1 2, Yu Mei 1 2, Jincheng Xue 1 2, Min Li 5, Huafeng Pan 1 2, Weirong Li 1 2, Qi Wang 1 2, Yujie Huang 1 2	Oxid Med Cell Longev	2019 Dec 3	2019:8239642
31903532	Neuroprotective Effect of Fructus broussonetiae on APP/PS1 Mice via Upregulation of AKT/β-Catenin Signaling.	Ying-Hong Li 1, Yu Jin 2, Xu-Sheng Wang 3, Xiao-Ling Chen 4, Hong-Bo Chen 3, Ji Xu 2, Li-Hong Duan 2 5, Yu-Long Wang 2, Xun Luo 6 7, Qing-Mei Wang 5 6, Zheng-Zhi Wu 2	Chin J Integr Med	2020 Jan 4
31939621	Neuroprotective effect of CPCGI on Alzheimer's disease and its mechanism	Xiaopeng Wang 1, Jing Zhao 1	Mol Med Rep	2020 Jan	21(1):115-122
31949715	miR-26b inhibits total neurite outgrowth, promotes cells apoptosis and downregulates neprilysin in Alzheimer’s disease	Tingting Chu 1 2, Yongwei Shu 2, Yang Qu 2, Shasha Gao 3, Liming Zhang 1	Int J Clin Exp Pathol	2018 Jul 1	11(7):3383-3390
31960209	Accelerative effects of carbazole-type alkaloids from Murraya koenigii on neurite outgrowth and their derivative's in vivo study for spatial memory.	Mamiko Yano 1, Souichi Nakashima 1, Shiori Kasa 1, Seikou Nakamura 1, Kaneyasu Nishimura 2, Yoshimi Oda 1 3, Kazuyuki Takata 2, Hisashi Matsuda 4	J Nat Med	2020 Mar	74(2):448-455
31976026	Study on the Multitarget Synergistic Effects of Kai-Xin-San against Alzheimer's Disease Based on Systems Biology	Sirui Guo 1 2, Jiahong Wang 3, Yunjia Wang 1, Ying Zhang 1, Kaishun Bi 1, Zhou Zhang 3, Qing Li 1	Oxid Med Cell Longev	2019 Dec 31	2019:1707218
32007901	6‴-Feruloylspinosin alleviated beta-amyloid induced toxicity by promoting mitophagy in Caenorhabditis elegans (GMC101) and PC12 cells.	Tingting Yang 1, Xiaotong Zhao 2, Yanqing Zhang 3, Junbo Xie 4, Aimin Zhou 2	Sci Total Environ	2020 May 1	715:136953
32009952	β-Asarone Inhibits Amyloid-β by Promoting Autophagy in a Cell Model of Alzheimer's Disease	Nanbu Wang 1, Haoyu Wang 2, Lingyu Li 2, Yunchuan Li 3, Ronghua Zhang 1 3	Front Pharmacol	2020 Jan 17	10:1529
32033400	Exposure of CuO Nanoparticles Contributes to Cellular Apoptosis, Redox Stress, and Alzheimer's Aβ Amyloidosis	Ying Shi 1, Alexander R Pilozzi 1, Xudong Huang 1	Int J Environ Res Public Health	2020 Feb 5	17(3):1005
32045690	Nasal timosaponin BII dually sensitive in situ hydrogels for the prevention of Alzheimer's disease induced by lipopolysaccharides.	Wenyuan Chen 1, Ruiteng Li 1, Siqing Zhu 2, Jinqiu Ma 1, Lulu Pang 1, Baiping Ma 3, Lina Du 4, Yiguang Jin 5	Int J Pharm	2020 Mar 30	578:119115
32046518	In vitro study of the mechanism of intraneuronal β- amyloid aggregation in Alzheimer's disease	Shahad Alsunusi 1, Taha A Kumosani 2, Charles G Glabe 3, Etimad A Huwait 4, Said S Moselhy 5	Arch Physiol Biochem	2020 Feb 12	1-8
32059723	Chinese medicine Di-Huang-Yi-Zhi protects PC12 cells from H(2)O(2)-induced apoptosis by regulating ROS-ASK1-JNK/p38 MAPK signaling.	Li-Min Zhang 1, Rong-Rong Zhen 1, Chao Gu 1, Tian-Li Zhang 1, Yue Li 1, Miao Jin 1, Bing Hu 2, Hong-Mei An 3	BMC Complement Med Ther	2020 Feb 14	20(1):54
32066688	Rivastigmine modifies the α-secretase pathway and potentially early Alzheimer's disease.	Balmiki Ray 1, Bryan Maloney 1 2, Kumar Sambamurti 3, Hanuma K Karnati 4, Peter T Nelson 5, Nigel H Greig 4, Debomoy K Lahiri 6 7 8	Transl Psychiatry	2020 Feb 3	10(1):47
32110013	Rhynchophylline Loaded-mPEG-PLGA Nanoparticles Coated with Tween-80 for Preliminary Study in Alzheimer's Disease	Ruiling Xu 1, Junying Wang 1, Juanjuan Xu 1, Xiangrong Song 2, Hai Huang 2, Yue Feng 3, Chunmei Fu 1	Int J Nanomedicine	2020 Feb 18	15:1149-1160
32129354	Synergistic neuroprotective effect of schisandrin and nootkatone on regulating inflammation, apoptosis and autophagy via the PI3K/AKT pathway.	Yu Qi 1, Xinhui Cheng 1, Guowei Gong 2, Tingxu Yan 3, Yiyang Du 3, Bo Wu 3, Kaishun Bi 4, Ying Jia 3	Food Funct	2020 Mar 26	11(3):2427-2438
32148536	In Vitro and In Vivo Anti-AChE and Antioxidative Effects of Schisandra chinensis Extract: A Potential Candidate for Alzheimer's Disease	Xinmeng Song 1, Tiejie Wang 1, Linxiu Guo 1, Yibao Jin 1, Jue Wang 1, Guo Yin 1, Kun Jiang 1, Lijun Wang 1, Hongrong Huang 1, Long Zeng 1	Evid Based Complement Alternat Med	2020 Feb 20	2020:2804849
32162733	Treatment of Alzheimer's disease with framework nucleic acids	Xiaoru Shao 1 2, Weitong Cui 1, Xueping Xie 1, Wenjuan Ma 1, Yuxi Zhan 1, Yunfeng Lin 1	Cell Prolif	2020 Apr	53(4):e12787
32171792	Significant combination of Aβ aggregation inhibitory and neuroprotective properties in silico, in vitro and in vivo by bis(propyl)-cognitin, a multifunctional anti-Alzheimer's agent	Shengquan Hu 1, Yanfang Xian 2, Yubo Fan 3, Shinghung Mak 1, Jiajun Wang 1, Jing Tang 4, Yuanping Pang 4, Rongbiao Pi 5, Karl Wahkeung Tsim 6, Fufeng Liu 7, Zhixiu Lin 8, Yifan Han 9	Eur J Pharmacol	2020 Jun 5	876:173065
32244635	Ajmalicine and Reserpine: Indole Alkaloids as Multi-Target Directed Ligands Towards Factors Implicated in Alzheimer's Disease.	Priya Kashyap 1, Vivekanandan Kalaiselvan 2, Robin Kumar 2, Suresh Kumar 1	Molecules	2020 Apr 1	25(7):1609
32247043	The Gαq/phospholipase Cβ signaling system represses tau aggregation.	Osama Garwain 1, V Siddartha Yerramilli 1, Kate Romero 1, Suzanne Scarlata 2	Cell Signal	2020 Jul	71:109620
32261634	Se/Ru nanoparticles as inhibitors of metal-induced Aβ aggregation in Alzheimer's disease.	Licong Yang 1, Qingchang Chen, Ying Liu, Jingnan Zhang, Dongdong Sun, Yanhui Zhou, Jie Liu	J Mater Chem B	2014 Apr 14	2(14):1977-1987
32264352	Dual-functional selenium nanoparticles bind to and inhibit amyloid β fiber formation in Alzheimer's disease	Licong Yang 1, Jing Sun, Wenjie Xie, Yanan Liu, Jie Liu	J Mater Chem B	2017 Aug 14	5(30):5954-5967
32264585	Enantiomers of cysteine-modified SeNPs (d/lSeNPs) as inhibitors of metal-induced Aβ aggregation in Alzheimer's disease	Xianbo Zhou 1, Jing Sun, Tiantian Yin, Fangling Le, Licong Yang, Yanan Liu, Jie Liu	J Mater Chem B	2015 Oct 21	3(39):7764-7774
32276316	Effect of Novel Pyrrolo[3,4-d]pyridazinone Derivatives on Lipopolysaccharide-Induced Neuroinflammation.	Karolina Wakulik 1, Benita Wiatrak 1, Łukasz Szczukowski 2, Dorota Bodetko 1, Marta Szandruk-Bender 3, Agnieszka Dobosz 1, Piotr Świątek 2, Kazimierz Gąsiorowski 1	Int J Mol Sci	2020 Apr 8	21(7):2575
32306722	Carvacrol and Thymol Attenuate Cytotoxicity Induced by Amyloid β25-35 via Activating Protein Kinase C and Inhibiting Oxidative Stress in PC12 Cells.	Zahra Azizi 1, Mona Salimi 1, Amir Amanzadeh 2, Nahid Majelssi 1, Nasser Naghdi 1	Iran Biomed J	2020 Jul	24(4):243-50
32308720	Sesamin Promotes Neurite Outgrowth under Insufficient Nerve Growth Factor Condition in PC12 Cells through ERK1/2 Pathway and SIRT1 Modulation	Sasimol Udomruk 1, Chayanut Kaewmool 1, Thanyaluck Phitak 1, Peraphan Pothacharoen 1, Prachya Kongtawelert 1	Evid Based Complement Alternat Med	2020 Mar 26	2020:9145458
32316271	Mulberry Fruit Cultivar 'Chiang Mai' Prevents Beta-Amyloid Toxicity in PC12 Neuronal Cells and in a Drosophila Model of Alzheimer's Disease	Uthaiwan Suttisansanee 1, Somsri Charoenkiatkul 1, Butsara Jongruaysup 2, Somying Tabtimsri 3, Dalad Siriwan 4, Piya Temviriyanukul 1	Molecules	2020 Apr 16	25(8):1837
32341897	Icariin protects against sodium azide-induced neurotoxicity by activating the PI3K/Akt/GSK-3β signaling pathway.	Ying Zhang # 1 2, Nanqu Huang # 3, Hao Lu 1, Juan Huang 1 4, Hai Jin 5, Jingshan Shi 1, Feng Jin 1	PeerJ	2020 Apr 20	8:e8955
32372339	Design, synthesis, and evaluation of novel cinnamic acid-tryptamine hybrid for inhibition of acetylcholinesterase and butyrylcholinesterase	Shahrzad Ghafary 1, Roshanak Ghobadian 1, Mohammad Mahdavi 2, Hamid Nadri 3, Alireza Moradi 3, Tahmineh Akbarzadeh 1, Zahra Najafi 4, Mohammad Sharifzadeh 5, Najmeh Edraki 6, Farshad Homayouni Moghadam 7, Mohsen Amini 8	Daru	2020 May 5
32389853	Network pharmacology-based strategy to investigate pharmacological mechanisms of Tinospora sinensis for treatment of Alzheimer's disease	Feng Zhou 1, Kun He 1, Yang Guan 1, Xiyang Yang 1, Yaohui Chen 2, Mengsheng Sun 1, Xiaopeng Qiu 1, Feixia Yan 1, Huilian Huang 3, Lihua Yao 4, Bo Liu 5, Liping Huang 6	J Ethnopharmacol	2020 Sep 15	259:112940
32409814	Lipophilic ferulic acid derivatives protect PC12 cells against oxidative damage via modulating β-amyloid aggregation and activating Nrf2 enzymes.	Yu Wu 1, Yu-Gang Shi, Xiao-Liang Zheng, Ya-Li Dang, Chen-Min Zhu, Run-Run Zhang, Yu-Ying Fu, Tian-Yi Zhou, Jun-Hui Li	Food Funct	2020 May 1	11(5):4707-4718
32420373	Effect of Quercetin on PC12 Alzheimer's Disease Cell Model Induced by A β 25-35 and Its Mechanism Based on Sirtuin1/Nrf2/HO-1 Pathway	Xinjun Yu 1, Yicai Li 2, Xiaohua Mu 3	Biomed Res Int	2020 Apr 27	2020:8210578
32425755	Opposite Roles of δ- and μ-Opioid Receptors in BACE1 Regulation and Alzheimer's Injury	Yuan Xu 1 2 3, Feng Zhi 2 3, Gianfranco Balboni 4, Yilin Yang 2 3, Ying Xia 1	Front Cell Neurosci	2020 Apr 30	14:88
32430659	Neuroprotective effects of Fomes officinalis Ames polysaccharides on Aβ(25-35)-induced cytotoxicity in PC12 cells through suppression of mitochondria-mediated apoptotic pathway.	Ayijiang Habaike 1, Mirensha Yakufu 1, Yuanyuan Cong 1, Yimin Gahafu 1, Zhen Li 1, Palida Abulizi 2	Cytotechnology	2020 Aug	72(4):539-549
32437593	Ameliorating Activity of Ishige okamurae on the Amyloid Beta-Induced Cognitive Deficits and Neurotoxicity through Regulating ERK, p38 MAPK, and JNK Signaling in Alzheimer's Disease-Like Mice Model	Oh Yun Kwon 1, Seung Ho Lee 1	Mol Nutr Food Res	2020 Jun	64(12):e1901220
32442589	Resveratrol oligomers from Paeonia suffruticosa protect mice against cognitive dysfunction by regulating cholinergic, antioxidant and anti-inflammatory pathways.	Shuangshuang Liu 1, Yue Li 2, Fan Yi 3, Qing Liu 4, Naihong Chen 5, Xiaoli He 6, Chunnian He 7, Peigen Xiao 8	J Ethnopharmacol	2020 Oct 5	260:112983
32503694	Rational design, synthesis and biological evaluation of novel multitargeting anti-AD iron chelators with potent MAO-B inhibitory and antioxidant activity.	Xiaoying Jiang 1, Jianan Guo 2, Yangjing Lv 2, Chuansheng Yao 2, Changjun Zhang 1, Zhisheng Mi 2, Yuan Shi 2, Jinping Gu 2, Tao Zhou 3, Renren Bai 4, Yuanyuan Xie 5	Bioorg Med Chem	2020 Jun 15	28(12):115550
32515605	Two new compounds from the stewed Polygonatum cyrtonema Hua and their protective effect against Aβ(25-35) induced cytotoxicity and oxidative stress damage.	Liping Huang 1, Yi Wu 2, Haixia Yin 3, Xiyang Yang 1, Mingming Yuan 2, Huohua Ning 2	Nat Prod Res	2020 Jun 9	1-8
32517647	Tolfenamic acid inhibits GSK-3β and PP2A mediated tau hyperphosphorylation in Alzheimer's disease models	Huiming Zhang 1, Xiaojuan Wang 1, Pu Xu 1, Xuefei Ji 1, Tianyan Chi 1, Peng Liu 2, Libo Zou 3	J Physiol Sci	2020 Jun 9	70(1):29
32523530	Changes in PGC-1α/SIRT1 Signaling Impact on Mitochondrial Homeostasis in Amyloid-Beta Peptide Toxicity Model.	Jessica D Panes 1, Pamela A Godoy 1, Tiare Silva-Grecchi 1, María T Celis 1, Oscar Ramirez-Molina 1, Javiera Gavilan 1, Carola Muñoz-Montecino 2, Patricio A Castro 2, Gustavo Moraga-Cid 2, Gonzalo E Yévenes 2, Leonardo Guzmán 2, Jeffrey L Salisbury 3, Eugenia Trushina 3, Jorge Fuentealba 1 4	Front Pharmacol	2020 May 21	11:709
32552912	Upregulation of RIN3 induces endosomal dysfunction in Alzheimer's disease	Ruinan Shen 1 2, Xiaobei Zhao 2, Lu He 1, Yongbo Ding 3, Wei Xu 1 2, Suzhen Lin 1 2, Savannah Fang 2, Wanlin Yang 1 2 4, Kijung Sung 2, Brian Spencer 2, Robert A Rissman 2 5, Ming Lei 3, Jianqing Ding 6, Chengbiao Wu 7	Transl Neurodegener	2020 Jun 18	9(1):26
32559370	Different Inhibitors of Aβ42-Induced Toxicity Have Distinct Metal-Ion Dependency.	Ashley J Mason 1, Ian Hurst 1, Ravinder Malik 1, Ibrar Siddique 1, Inna Solomonov 2, Irit Sagi 2, Frank-Gerrit Klärner 3, Thomas Schrader 3, Gal Bitan 1	ACS Chem Neurosci	2020 Aug 5	11(15):2243-2255
32594048	Enzyme-digested Colla Corii Asini (E'jiao) prevents hydrogen peroxide-induced cell death and accelerates amyloid beta clearance in neuronal-like PC12 cells.	Li Xiao 1, Feng Liao 2, Ryoji Ide 3, Tetsuro Horie 4, Yumei Fan 2, Chikako Saiki 3, Nobuhiko Miwa 5	Neural Regen Res	2020 Dec	15(12):2270-2272
32626959	Long non-coding RNA ANRIL knockdown suppresses apoptosis and pro-inflammatory cytokines while enhancing neurite outgrowth via binding microRNA-125a in a cellular model of Alzheimer's disease	Bingling Zhou 1, Lijuan Li 1, Xin Qiu 1, Jiashun Wu 1, Lei Xu 1, Wei Shao 1	Mol Med Rep	2020 Aug	22(2):1489-1497
32645433	Neuroprotective effects of Fraxinus angustifolia Vahl. bark extract against Alzheimer's disease.	Lila Azib 1, Nadjet Debbache-Benaida 2, Gregory Da Costa 3, Dina Atmani-Kilani 2, Naima Saidene 2, Ghania Bouguellid 2, Asma Ourabah 2, Stephanie Krisa 3, Tristan Richard 3, Djebbar Atmani 2	J Chem Neuroanat	2020 Nov	109:101848
32666432	Effects of Fish Oil Combined with Selenium and Zinc on Learning and Memory Impairment in Aging Mice and Amyloid Precursor Protein Processing.	Chao-Xu Fu 1, Lin Dai 1, Xiu-Yuan Yuan 1, Yan-Ji Xu 2	Biol Trace Elem Res	2020 Jul 14.
32764873	The Regulating Mechanism of Chrysophanol on Protein Level of CaM-CaMKIV to Protect PC12 Cells Against Aβ(25-35)-Induced Damage.	Ting Ye # 1, Hua-Wu Gao # 1, Wei-Ting Xuan 1, Shu Ye 1 2 3, Peng Zhou 1 2 3, Xin-Quan Li 1, Yan Wang 1 2 3, Hang Song 1 2, Yan-Yan Liu 1 2, Biao Cai 1 2 3	Drug Des Devel Ther	2020 Jul 13	14:2715-2723
32765267	Shexiang Baoxin Pill, a Traditional Chinese Herbal Formula, Rescues the Cognitive Impairments in APP/PS1 Transgenic Mice	Wei-Hui Hu 1 2 3, Shing-Hung Mak 1 2, Zhong-Yu Zheng 1 2, Ying-Jie Xia 1 2, Miranda Li Xu 1 2, Ran Duan 1 2 3, Tina Ting-Xia Dong 1 2 3, Shao-Ping Li 4, Chang-Sen Zhan 5 6, Xiao-Hui Shang 5 6, Karl Wah-Keung Tsim 1 2 3	Front Pharmacol	2020 Jul 14	11:1045
32775865	Human Serum Albumin-Inspired Glycopeptide-Based Multifunctional Inhibitor of Amyloid-β Toxicity.	Rajsekhar Roy 1, Krishnangsu Pradhan 2, Juhee Khan 2, Gaurav Das 2, Nabanita Mukherjee 1, Durba Das 1, Surajit Ghosh 2 1 3	ACS Omega	2020 Jul 20	5(30):18628-18641
32785956	Lavender and coriander essential oils and their main component linalool exert a protective effect against amyloid-β neurotoxicity.	Lucia Caputo 1, Ilaria Piccialli 2, Roselia Ciccone 2, Paolo de Caprariis 1, Antonio Massa 3, Vincenzo De Feo 1, Anna Pannaccione 2	Phytother Res	2020 Aug 12
32818379	Dual Effect of the Acidic Polysaccharose Ulvan on the Inhibition of Amyloid-β Protein Fibrillation and Disintegration of Mature Fibrils.	Fufeng Liu 1 2 3, Wenping Zhao 3, Fang Zhao 3, Qinchen Dong 3, Ying Wang 3, Wei Wei 3, Longgang Jia 4, Li Li 5, Fuping Lu 1 2 3	ACS Appl Mater Interfaces	2020 Sep 16	12(37):41167-41176
32890993	Design, synthesis, biological evaluation, and docking study of novel dual-acting thiazole-pyridiniums inhibiting acetylcholinesterase and β-amyloid aggregation for Alzheimer's disease	Golaleh Ghotbi 1, Mohammad Mahdavi 2, Zahra Najafi 3, Farshad Homayouni Moghadam 4, Maryam Hamzeh-Mivehroud 5, Soodabeh Davaran 6, Siavoush Dastmalchi 7	Bioorg Chem	2020 Oct	103:104186
32895169	Effects of stachyine on apoptosis in an Aβ(25-35)-induced PC12 cell model of Alzheimer's disease	Liangchao Qu 1, Jiajia Huang 2, Mingda Fan 2, Yuchen Hao 2, Jinxiu Yan 1	Nan Fang Yi Ke Da Xue Xue Bao	2020 Jul 30	40(7):1023-1028
32900247	Aluminum maltolate triggers ferroptosis in neurons: mechanism of action.	Liting Cheng 1, Ruifeng Liang 1, Zhuang Li 1, Jingjuan Ren 1, Shoulin Yang 1, Jianying Bai 1, Qiao Niu 2, Hongmei Yu 3, Huifang Zhang 2, Na Xia 1, Haifang Liu 1	Toxicol Mech Methods	2020 Oct 8	1-10
32976819	Neuro-protective roles of long non-coding RNA MALAT1 in Alzheimer's disease with the involvement of the microRNA-30b/CNR1 network and the following PI3K/AKT activation.	Li Li 1, Yuelong Xu 1, Meng Zhao 2, Zhiqiang Gao 3	Exp Mol Pathol	2020 Dec	117:104545
33045973	Crocin protects against beta-amyloid peptide-induced apoptosis in PC12 cells via PI3 K pathway.	Reyhaneh Taheri 1, Elham Hadipour 2, Zahra Tayarani-Najaran 2	Curr Mol Pharmacol	2020 Oct 12
33049344	Protective effects of ginsenoside Rg2 against memory impairment and neuronal death induced by Aβ25-35 in rats	Jing Cui 1, Rui Shan 2, Yanqi Cao 2, Yifa Zhou 3, Chunming Liu 4, Yuying Fan 5	J Ethnopharmacol	2020 Oct 10	266:113466
33081156	Neurite Outgrowth-Promoting Activity of Compounds in PC12 Cells from Sunflower Seeds.	Takeru Koga 1, Takaiku Sakamoto 2, Eiji Sakuradani 2, Akihiro Tai 2	Molecules	2020 Oct 16	25(20):4748
33147823	Neuroprotective Effects of Baicalein, Wogonin, and Oroxylin A on Amyloid Beta-Induced Toxicity via NF-κB/MAPK Pathway Modulation.	Yeongseon Ji 1, Jin Han 1, Nayoung Lee 2, Jeong-Hyun Yoon 2, Kumju Youn 1, Hyun Joo Ha 1, Eunju Yoon 1, Dong Hyun Kim 2 3, Mira Jun 1 2	Molecules	2020 Nov 2	25(21):5087
10854254	The catalytic subunit of telomerase protects neurons against amyloid beta-peptide-induced apoptosis.	H Zhu 1, W Fu, M P Mattson	J Neurochem	2000 Jul	75(1):117-24
11457586	Drastic neuronal loss in vivo by beta-amyloid racemized at Ser(26) residue: conversion of non-toxic [D-Ser(26)]beta-amyloid 1-40 to toxic and proteinase-resistant fragments.	I Kaneko 1, K Morimoto, T Kubo	Neuroscience	2001	104(4):1003-11
11489281	Human wild presenilin-1 mimics the effect of the mutant presenilin-1 on the processing of Alzheimer's amyloid precursor protein in PC12D cells.	F Kametani 1, K Tanaka, M Usami, K Maruyama, H Mori	J Neurol Sci	2001 Jul 15	188(1-2):27-31
11592115	Tau and HMW tau phosphorylation and compartmentalization in apoptotic neuronal PC12 cells. J Neurosci Res	S B Shelton 1, G V Johnson	J Neurosci Res	2001 Oct 15	66(2):203-13
11592857	The neuronal calcium sensor protein VILIP-1 is associated with amyloid plaques and extracellular tangles in Alzheimer's disease and promotes cell death and tau phosphorylation in vitro: a link between calcium sensors and Alzheimer's disease?	I Schnurra 1, H G Bernstein, P Riederer, K H Braunewell	Neurobiol Dis	2001 Oct	8(5):900-9
11810405	Suppressed expression of nicotinic acetylcholine receptors by nanomolar beta-amyloid peptides in PC12 cells. J Neural Transm (Vienna)	Z Z Guan 1, H Miao, J Y Tian, C Unger, A Nordberg, X Zhang	J Neural Transm (Vienna)	2001	108(12):1417-33
12065617	Divergent pathways account for two distinct effects of amyloid beta peptides on exocytosis and Ca(2+) currents: involvement of ROS and NF-kappaB.	Kim N Green 1, Chris Peers	J Neurochem	2002 Jun	81(5):1043-51
12212772	AF150(S) and AF267B: M1 muscarinic agonists as innovative therapies for Alzheimer's disease.	Abraham Fisher 1, Rachel Brandeis, Rachel Haring Nira Bar-Ner, Michal Kliger-Spatz, Niva Natan, Hagar Sonego, Itzhak Marcovitch, Zipora Pittel	J Mol Neurosci	Aug-Oct 2002	19(1-2):145-53
12350137	Discovery of natural products from Curcuma longa that protect cells from beta-amyloid insult: a drug discovery effort against Alzheimer's disease.	So-Young Park 1, Darrick S H L Kim	J Nat Prod	2002 SeP	65(9):1227-31
12853332	Amyloid processing and signal transduction properties of antiparkinson-antialzheimer neuroprotective drugs rasagiline and TV3326.	Moussa B H Youdim 1, Tamar Amit, Orit Bar-Am, Marta Weinstock, Merav Yogev-Falach	Ann N Y Acad Sci	2003 May	993:378-86
12943504	Effects of human presenilin 1 isoforms on proliferation and survival of rat pheochromocytoma cell line PC12.	I V Bobrysheva 1, A P Grigorenko, E V Novosadova, N R Kal'ina, E L Arsenyeva, I A Grivennikov, V Z Tarantul, E I Rogaev	Biochemistry (Mosc)	2003 Jun	68(6):611-7
14689454	Inhibition of histone deacetylation enhances the neurotoxicity induced by the C-terminal fragments of amyloid precursor protein.	Hye-Sun Kim 1, Eun-Mee Kim, Na-Jung Kim, Keun-A Chang, Yoori Choi, Kwang-Woo Ahn, Jun-Ho Lee, Seonghan Kim, Cheol Hyoung Park, Yoo-Hun Suh	J Neurosci Res	2004 Jan 1	75(1):117-24
15099705	Protective role of Bcl-2 on beta-amyloid-induced cell death of differentiated PC12 cells: reduction of NF-kappaB and p38 MAP kinase activation.	Youn Sook Song 1, Hye Ji Park, Soo Yeon Kim, Seung Ho Lee, Hwan Soo Yoo, Hee Soon Lee, Myung Koo Lee, Ki Wan Oh, Sun-Kyung Kang, Seoung Eun Lee, Jin Tae Hong	Neurosci Res	2004 May	49(1):69-80
15371443	Amyloid beta-induced changes in nitric oxide production and mitochondrial activity lead to apoptosis.	Uta Keil 1, Astrid Bonert, Celio A Marques, Isabel Scherping, Jörg Weyermann, Joanna B Strosznajder, Franz Müller-Spahn, Christian Haass, Christian Czech, Laurent Pradier, Walter E Müller, Anne Eckert	J Biol Chem	2004 Nov 26	279(48):50310-20
15707979	GM1 ganglioside-mediated accumulation of amyloid beta-protein on cell membranes.	Masaki Wakabayashi 1, Takuma Okada, Yasunori Kozutsumi, Katsumi Matsuzaki	Biochem Biophys Res Commun	2005 Mar 25	328(4):1019-23
15722443	Hsp20, a novel alpha-crystallin, prevents Abeta fibril formation and toxicity.	Sungmun Lee 1, Kenneth Carson, Allison Rice-Ficht, Theresa Good	Protein Sci	2005 Mar	14(3):593-601
15837797	Phosphorylation of p66Shc and forkhead proteins mediates Abeta toxicity	Wanli W Smith 1, Darrell D Norton, Myriam Gorospe, Haibing Jiang, Shino Nemoto, Nikki J Holbrook, Toren Finkel, John W Kusiak	J Cell Biol	2005 Apr 25	169(2):331-
15917189	Beta-amyloid-induced apoptosis is associated with cyclooxygenase-2 up-regulation via the mitogen-activated protein kinase-NF-kappaB signaling pathway.	Jung-Hee Jang 1, Young-Joon Surh	Free Radic Biol Med	2005 Jun 15	38(12):1604-13
15992583	Identification, design, synthesis, and pharmacological activity of (4-ethyl-piperazin-1-yl)-phenylmethanone derivatives with neuroprotective properties against beta-amyloid-induced toxicity.	Laurent Lecanu 1, Wenguo Yao, Alexander Piechot, Janet Greeson, Dimitrios Tzalis, Vassilios Papadopoulos	Neuropharmacology	2005 Jul	49(1):86-96
16153742	Inhibitory effect of green tea extract on beta-amyloid-induced PC12 cell death by inhibition of the activation of NF-kappaB and ERK/p38 MAP kinase pathway through antioxidant mechanisms.	Sun Young Lee 1, Jae Woong Lee, Heesoon Lee, Han Soo Yoo, Yeo Pyo Yun, Ki Wan Oh, Tae Youl Ha, Jin Tae Hong	Brain Res Mol Brain Res	2005 Oct 31	140(1-2):45-54
16154271	Cholesterol depletion inhibits the degradation of amyloid beta-peptide in rat pheochromocytoma (PC12) cells.	Zhen-Xiao Sun 1, Qing-Hua Zhou, Sen-Fang Sui	Neurosci Lett	2005 Dec 31	391(1-2):71-5
16181736	Endogenous beta-amyloid peptide synthesis modulates cAMP response element-regulated gene expression in PC12 cells.	V Echeverria 1, A Ducatenzeiler, C H Chen, A C Cuello	Neuroscience	2005	135(4):1193-202
16258386	Substitution of methionine 35 inhibits apoptotic effects of Abeta(31-35) and Abeta(25-35) fragments of amyloid-beta protein in PC12 cells	Maria Elisabetta Clementi 1, Francesco Misiti	Med Sci Monit	2005 Nov	11(11):BR381-5
16495207	The spice sage and its active ingredient rosmarinic acid protect PC12 cells from amyloid-beta peptide-induced neurotoxicity	Teresa Iuvone 1, Daniele De Filippis, Giuseppe Esposito, Alessandra D'Amico, Angelo A Izzo	J Pharmacol Exp Ther	2006 Jun	317(3):1143-9
16539685	The transcription factor Yin Yang 1 is an activator of BACE1 expression.	Katrin Nowak 1, Christine Lange-Dohna, Ulrike Zeitschel, Albrecht Günther, Bernhard Lüscher, Andrea Robitzki, Regino Perez-Polo, Steffen Rossner	J Neurochem	2006 Mar	96(6):1696-707
16690494	Protective effect of Rosa laevigata against amyloid beta peptide-induced oxidative stress.	Soo Jung Choi 1, Mi Jeong Kim, Ho Jin Heo, Hye Kyung Kim, Bumshik Hong, Chang-Ju Kim, Byung-Gee Kim, Dong Hoon Shin	Amyloid	2006 Mar	13(1):6-12
16893191	N-Methylated peptide inhibitors of beta-amyloid aggregation and toxicity. Optimization of the inhibitor structure.	Nicoleta Kokkoni 1, Kelvin Stott, Hozefa Amijee, Jody M Mason, Andrew J Doig	Biochemistry	2006 Aug 15	45(32):9906-18
17404060	Protective effects of piceatannol against beta-amyloid-induced neuronal cell death.	Hyo Jin Kim 1, Ki Won Lee, Hyong Joo Lee	Ann N Y Acad Sci	2007 Jan	1095:473-82
18227305	A presenilin-1 mutation renders neurons vulnerable to isoflurane toxicity	Ge Liang 1, Qiujun Wang, Yujuan Li, Baobin Kang, Maryellen F Eckenhoff, Roderic G Eckenhoff, Huafeng Wei	Anesth Analg	2008 Feb	106(2):492-500
18252750	Inhibition of cytotoxicity and amyloid fibril formation by a D-amino acid peptide that specifically binds to Alzheimer's disease amyloid peptide.	K Wiesehan 1, J Stöhr, L Nagel-Steger, T van Groen, D Riesner, D Willbold	Protein Eng Des Sel	2008 Apr	21(4):241-6
18701050	Curcumin improves learning and memory ability and its neuroprotective mechanism in mice.	Rui Pan 1, Sheng Qiu, Da-xiang Lu, Jun Dong	Chin Med J (Engl)	2008 May 5	121(9):832-9
18779585	C-terminal peptides coassemble into Abeta42 oligomers and protect neurons against Abeta42-induced neurotoxicity.	Erica A Fradinger 1, Bernhard H Monien, Brigita Urbanc, Aleksey Lomakin, Miao Tan, Huiyuan Li, Sean M Spring, Margaret M Condron, Luis Cruz, Cui-Wei Xie, George B Benedek, Gal Bitan	Proc Natl Acad Sci U S A	2008 Sep 16;	105(37):14175-80
18786620	Calpastatin overexpression attenuates amyloid-beta-peptide toxicity in differentiated PC12 cells.	T Vaisid 1, S Barnoy, N S Kosower	Neuroscience	2008 Oct 28	156(4):921-31
1922940	Exact cleavage site of Alzheimer amyloid precursor in neuronal PC-12 cells.	J P Anderson 1, F S Esch, P S Keim, K Sambamurti, I Lieberburg, N K Robakis	Neurosci Lett	1991 Jul 8	128(1):126-8
19450496	Two distinct conformations of Abeta aggregates on the surface of living PC12 cells	David A Bateman 1, Avijit Chakrabartty	Biophys J	2009 May 20	96(10):4260-7
19652500	Protective effects of Wu-Zi-Yan-Zong-Fang on amyloid beta-induced damage in vivo and in vitro	Bin Wang 1, Xue Mei Wang, Hong Fu, Geng Xin Liu	Yakugaku Zasshi	2009 Aug	129(8):941-8
20363024	Abeta20-29 peptide blocking apoE/Abeta interaction reduces full-length Abeta42/40 fibril formation and cytotoxicity in vitro.	Jian Hao 1, Wei Zhang, Peng Zhang, Rui Liu, Linna Liu, Gesheng Lei, Changjun Su, Jianting Miao, Zhuyi Li	Neuropeptides	2010 Aug	44(4):305-13
20430896	Membrane localization of beta-amyloid 1-42 in lysosomes: a possible mechanism for lysosome labilization.	Rui-Qin Liu 1, Qing-Hua Zhou, Shang-Rong Ji, Qiang Zhou, Du Feng, Yi Wu, Sen-Fang Sui	J Biol Chem	2010 Jun 25	285(26):19986-96
20708632	Icariin attenuates β-amyloid-induced neurotoxicity by inhibition of tau protein hyperphosphorylation in PC12 cells.	Ke-Wu Zeng 1, Hyeonseok Ko, Hyun Ok Yang, Xue-Mei Wang	Neuropharmacology	2010 Nov	59(6):542-50
20946929	Inhibition of LPS-induced apoptosis in differentiated-PC12 cells by new triazine derivatives through NF-κB-mediated suppression of COX-2.	Niloufar Ansari 1, Fariba Khodagholi, Mahmoudreza Ramin, Mohsen Amini, Hamid Irannejad, Leila Dargahi, Azim Dehghani Amirabad	Neurochem Int	2010 Dec	57(8):958-68
21058733	Hydralazine modifies Aβ fibril formation and prevents modification by lipids in vitro.	Mukesh Maheshwari 1, Jessica K Roberts, Brent Desutter, Karen T Duong, Joseph Tingling, Janelle N Fawver, Hayley E Schall, Michael Kahle, Ian V J Murray	Biochemistry	2010 Dec 14	49(49):10371-80
21760991	Fluorescent analysis of the cell-selective Alzheimer's disease aβ Peptide surface membrane binding: influence of membrane components.	Olga Simakova 1, Nelson J Arispe	Int J Alzheimers Dis	2011	2011:917629
21783979	Protective effect of hopeahainol A, a novel acetylcholinesterase inhibitor, on hydrogen peroxide-induced injury in PC12 cells.	Da Hua Shi 1, Jun Hua Wu, Hui Ming Ge, Ren-Xiang Tan	Environ Toxicol Pharmacol	2009 Jul	28(1):30-6
21892833	Structural basis for inhibiting β-amyloid oligomerization by a non-coded β-breaker-substituted endomorphin analogue	Anat Frydman-Marom 1, Marino Convertino, Riccardo Pellarin, Ayala Lampel, Ronit Shaltiel-Karyo, Daniel Segal, Amedeo Caflisch, Deborah E Shalev, Ehud Gazit	ACS Chem Biol	2011 Nov 18	6(11):1265-76
21936579	Dense shell glycodendrimers as potential nontoxic anti-amyloidogenic agents in Alzheimer's disease. Amyloid-dendrimer aggregates morphology and cell toxicity.	Oxana Klementieva 1, Núria Benseny-Cases, Alejandro Gella, Dietmar Appelhans, Brigitte Voit, Josep Cladera	Biomacromolecules	2011 Nov 14	12(11):3903-9
22081883	Calycopterin promotes survival and outgrowth of neuron-like PC12 cells by attenuation of oxidative- and ER-stress-induced apoptosis along with inflammatory response.	Mahdi Moridi Farimani 1, Nazanin Namazi Sarvestani, Niloufar Ansari, Fariba Khodagholi	Chem Res Toxicol	2011 Dec 19	24(12):2280-92
22087474	C-terminal tetrapeptides inhibit Aβ42-induced neurotoxicity primarily through specific interaction at the N-terminus of Aβ42.	Huiyuan Li 1, Zhenming Du, Dahabada H J Lopes, Erica A Fradinger, Chunyu Wang, Gal Bitan	J Med Chem	2011 Dec 22	54(24):8451-60
22249458	Mutant presenilin 2 increases β-secretase activity through reactive oxygen species-dependent activation of extracellular signal-regulated kinase.	Mi Hee Park 1, Dong Young Choi, Hae Won Jin, Hwan Soo Yoo, Jin-Yi Han, Ki-Wan Oh, Sang Bae Han, Dae Yeun Hwang, Jin Tae Hong	J Neuropathol Exp Neurol	2012 Feb	71(2):130-9
22355408	Large aggregates are the major soluble Aβ species in AD brain fractionated with density gradient ultracentrifugation.	Dag Sehlin 1, Hillevi Englund, Barbro Simu, Mikael Karlsson, Martin Ingelsson, Fredrik Nikolajeff, Lars Lannfelt, Frida Ekholm Pettersson	PLoS One	2012	7(2):e32014
22358523	In vitro neurotoxicity of amyloid β-peptide cross-linked by transglutaminase.	R Shinagawa 1, S Masuda, R Sasaki, K Ikura, K Takahata	Cytotechnology	1997 Jan	23(1-3):77-85
22488727	Proteomic study of amyloid beta (25-35) peptide exposure to neuronal cells: Impact on APE1/Ref-1's protein-protein interaction.	Anil K Mantha 1, Monisha Dhiman, Giulio Taglialatela, Regino J Perez-Polo, Sankar Mitra	J Neurosci Res	2012 Jun	90(6):1230-9
22561904	Inhibitory effect of curcumin on the Al(III)-induced Aβ₄₂ aggregation and neurotoxicity in vitro.	Teng Jiang 1, Xiu-Ling Zhi, Yue-Hong Zhang, Luan-Feng Pan, Ping Zhou	Biochim Biophys Acta	2012 Aug	1822(8):1207-15
22584945	Surface-engineered nanoliposomes by chelating ligands for modulating the neurotoxicity associated with β-amyloid aggregates of Alzheimer's disease	Maluta S Mufamadi 1, Yahya E Choonara, Pradeep Kumar, Girish Modi, Dinesh Naidoo, Valence M K Ndesendo, Lisa C du Toit, Sunny E Iyuke, Viness Pillay	Pharm Res	2012 Nov	29(11):3075-89
22752387	Attenuation of Aβ-induced neurotoxicity by thymoquinone via inhibition of mitochondrial dysfunction and oxidative stress.	Andleeb Khan 1, Kumar Vaibhav, Hayate Javed, Mohd Moshahid Khan, Rizwana Tabassum, Md Ejaz Ahmed, Pallavi Srivastava, Gulrana Khuwaja, Farah Islam, Mohd Saeed Siddiqui, Mohammed M Safhi, Fakhrul Islam	Mol Cell Biochem	2012 Oct	369(1-2):55-65
23211059	Erythropoietin prevents PC12 cells from beta-amyloid-induced apoptosis via PI3K⁄Akt pathway.	Sun Zhi-Kun 1, Yang Hong-Qi, Wang Zhi-Quan, Pan Jing, Hong Zhen, Chen Sheng-Di	Transl Neurodegener	2012 Feb 29	1(1):7
23212641	Neuroprotective effect of edible brown alga Eisenia bicyclis on amyloid beta peptide-induced toxicity in PC12 cells	Bo Ra Ahn 1, Hye Eun Moon, Hyeung Rak Kim, Hyun Ah Jung, Jae Sue Choi	Arch Pharm Res	2012 Nov	35(11):1989-98
23261590	Neoechinulin A suppresses amyloid-β oligomer-induced microglia activation and thereby protects PC-12 cells from inflammation-mediated toxicity	Pradeep Dewapriya 1, Yong-Xin Li, S W A Himaya, Ratih Pangestuti, Se-Kwon Kim	Neurotoxicology	2013 Mar	35:30-40
23291379	Ethanol reduces amyloid aggregation in vitro and prevents toxicity in cell lines.	David Ormeño 1, Fernando Romero, Julio López-Fenner, Andres Avila, Ataulfo Martínez-Torres, Jorge Parodi	Arch Med Res	2013 Jan	44(1):1-7
23390503	Additive toxicity of β-amyloid by a novel bioactive peptide in vitro: possible implications for Alzheimer's disease.	Sara Garcia-Ratés 1, Matthew Lewis, Rosemary Worrall, Susan Greenfield	PLoS One	2013	8(2):e54864
23842744	C-terminal peptide of γ-enolase impairs amyloid-β-induced apoptosis through p75(NTR) signaling.	Anja Hafner Pišlar 1, Janko Kos	Neuromolecular Med	2013 Sep	15(3):623-35
24183963	Glucagon-like peptide-1 protects hippocampal neurons against advanced glycation end product-induced tau hyperphosphorylation.	S Chen 1, F-M An 1, L Yin 1, A-R Liu 2, D-K Yin 3, W-B Yao 4, X-D Gao 5	Neuroscience	2014 Jan 3	256:137-46
24360183	[Protective effect of curcumin against Aβ25-35-induced neurotoxicity in differentiated PC12 cells].	Ying Zhang 1, Hui-yuan Yong 1, Xiao-ting Shi 1, Jun Zhou 1, Qian Ma 1, Qing-quan Lian 1, Hong Cao 1, Jun Li 2	Zhonghua Yi Xue Za Zhi	2013 Sep 17	93(35):2826-9
24379109	1,8-cineole (eucalyptol) mitigates inflammation in amyloid Beta toxicated PC12 cells: relevance to Alzheimer's disease.	Andleeb Khan 1, Kumar Vaibhav, Hayate Javed, Rizwana Tabassum, Md Ejaz Ahmed, Mohd Moshahid Khan, M Badruzzaman Khan, Pallavi Shrivastava, Farah Islam, M Saeed Siddiqui, M M Safhi, Fakhrul Islam	Neurochem Res	2014 Feb	9(2):344-52
24409332	The anti-tumor histone deacetylase inhibitor SAHA and the natural flavonoid curcumin exhibit synergistic neuroprotection against amyloid-beta toxicity.	Jia Meng 1, Yan Li 2, Cynthia Camarillo 3, Yue Yao 1, Yina Zhang 1, Chun Xu 3, Lihong Jiang 1	PLoS One	2014 Jan 7	9(1):e85570
24758520	Epigallocatechin-3-gallate (EGCG)-stabilized selenium nanoparticles coated with Tet-1 peptide to reduce amyloid-β aggregation and cytotoxicity.	Jingnan Zhang 1, Xianbo Zhou, Qianqian Yu, Licong Yang, Dongdong Sun, Yanhui Zhou, Jie Liu	ACS Appl Mater Interfaces	2014 Jun 11	6(11):8475-87
24825567	Modulation of neuronal nicotinic receptor by quinolizidine alkaloids causes neuroprotection on a cellular Alzheimer model.	Juan A Araya 1, Alejandra E Ramírez 1, Daniela Figueroa-Aroca 1, Gastón J Sotes 2, Claudia Pérez 2, Jose Becerra 2, Francisco Saez-Orellana 1, Leonardo Guzmán 3, Luis G Aguayo 4, Jorge Fuentealba 1	J Alzheimers Dis	2014	42(1):143-55
25082146	Strong inhibition of beta-amyloid peptide aggregation realized by two-steps evolved peptides	Sunita Ghimire Gautam 1, Masayuki Komatsu, Koichi Nishigaki	Chem Biol Drug Des	2015 Mar	85(3):356-68
25282654	Design, synthesis and evaluation of novel tacrine-(β-carboline) hybrids as multifunctional agents for the treatment of Alzheimer's disease.	Jin-Shuai Lan 1, Sai-Sai Xie 1, Su-Yi Li 1, Long-Fei Pan 1, Xiao-Bing Wang 2, Ling-Yi Kong 3	Bioorg Med Chem	2014 Nov 1	22(21):6089-104
25410532	The neuroprotective effects of β-hydroxybutyrate on Aβ-injected rat hippocampus in vivo and in Aβ-treated PC-12 cells in vitro.	G Xie 1, W Tian, T Wei, F Liu	Free Radic Res	2015 Feb	49(2):139-50
25634238	MRZ-99030 - A novel modulator of Aβ aggregation: I - Mechanism of action (MoA) underlying the potential neuroprotective treatment of Alzheimer's disease, glaucoma and age-related macular degeneration (AMD).	Christopher G Parsons 1, Maarten Ruitenberg 2, Christine E Freitag 2, Kamila Sroka-Saidi 2, Hermann Russ 2, Gerhard Rammes 3	Neuropharmacology	2015 May	92:158-69
25680266	Prostate stem cell antigen interacts with nicotinic acetylcholine receptors and is affected in Alzheimer's disease.	Majbrit M Jensen 1, Maria Arvaniti 1, Jens D Mikkelsen 1, Dominik Michalski 2, Lars H Pinborg 3, Wolfgang Härtig 4, Morten S Thomsen 5	Neurobiol Aging	2015 Apr	36(4):1629-1638
25722700	Overexpression of estrogen receptor beta alleviates the toxic effects of beta-amyloid protein on PC12 cells via non-hormonal ligands	Hui Wang 1, Lihui Si 2, Xiaoxi Li 3, Weiguo Deng 4, Haimiao Yang 5, Yuyan Yang 6, Yan Fu 1	Neural Regen Res	2012 May 15	7(14):1095-100
25724825	Design, synthesis and evaluation of novel 5,6,7-trimethoxyflavone-6-chlorotacrine hybrids as potential multifunctional agents for the treatment of Alzheimer's disease.	Shixian Liao 1, Hui Deng 1, Shengbin Huang 1, Jingyuan Yang 1, Siqian Wang 1, Baodi Yin 1, Tieli Zheng 1, Dafeng Zhang 1, Jinsong Liu 1, Guohui Gao 2, Jianfeng Ma 3, Zhennan Deng 4	Bioorg Med Chem Lett	2015 Apr 1	25(7):1541-5
25756794	Catecholaminergic and cholinergic systems of mouse brain are modulated by LMN diet, rich in theobromine, polyphenols and polyunsaturated fatty acids.	Laura Fernández-Fernández 1, Gerard Esteban, Mercedes Giralt, Tony Valente, Irene Bolea, Montse Solé, Ping Sun, Susana Benítez, José Ramón Morelló, Jordi Reguant, Bartolomé Ramírez, Juan Hidalgo, Mercedes Unzeta	Food Funct	2015 Apr	6(4):1251-60
25941042	Design, synthesis, and biological evaluation of scutellarein carbamate derivatives as potential multifunctional agents for the treatment of Alzheimer's disease	Zhi-Pei Sang 1, Xiao-Ming Qiang 1, Yan Li 1, Bei Wu 1, Hui Zhang 1, Ming-Gao Zhao 2, Yong Deng 1	Chem Biol Drug Des	2015 Nov	86(5):1168-77
26147504	Substantial Neuroprotective and Neurite Outgrowth-Promoting Activities by Bis(propyl)-cognitin via the Activation of Alpha7-nAChR, a Promising Anti-Alzheimer's Dimer	Shengquan Hu 1 2 3 4, Wei Cui 1 3, Shinghung Mak 1 3, Daping Xu 1 3, Yuanjia Hu 4, Jing Tang 5, Chunglit Choi 1, Mingyuen Lee 4, Yuanping Pang 5, Yifan Han 1 3	ACS Chem Neurosci	2015 Sep 16	6(9):1536-45
26155201	Prolonged oral administration of Gastrodia elata extract improves spatial learning and memory of scopolamine-treated rats.	Young-Mi Park 1, Bong-Gun Lee 1, Sang-Hoon Park 1, Hong-Geun Oh 1, Yang-Gyu Kang 1, Ok-Jin Kim 2, Lee-Seong Kwon 3, Yong-Phill Kim 3, Min-Hyu Choi 3, Yong-Seob Jeong 4, Jisun Oh 4, Hak-Yong Lee 1	Lab Anim Res	2015 Jun	31(2):69-77
26522221	Amyloid-β peptide increases cell surface localization of α7 ACh receptor to protect neurons from amyloid β-induced damage.	Yu Jin 1, Ayako Tsuchiya 1, Takeshi Kanno 1, Tomoyuki Nishizaki 2	Biochem Biophys Res Commun	2015 Dec 4-11	468(1-2):157-60
26752094	Design, synthesis and evaluation of novel 7-aminoalkyl-substituted flavonoid derivatives with improved cholinesterase inhibitory activities.	Wen Luo 1, Ying Chen 2, Ting Wang 2, Chen Hong 2, Li-Ping Chang 2, Cong-Cong Chang 2, Ya-Cheng Yang 2, Song-Qiang Xie 3, Chao-Jie Wang 4	Bioorg Med Chem	2016 Feb 15	24(4):672-80
26757883	Effects of piceatannol and pterostilbene against β-amyloid-induced apoptosis on the PI3K/Akt/Bad signaling pathway in PC12 cells.	Zheng Fu 1, Jiufang Yang 1, Yangji Wei 1, Jingming Li 1	Food Funct	2016 Feb	7(2):1014-23
26923671	Moderate activation of autophagy regulates the intracellular calcium ion concentration and mitochondrial membrane potential in beta-amyloid-treated PC12 cells.	Zhongfeng Xue 1, Yalei Guo 2, Yongqi Fang 3	Neurosci Lett	2016 Apr 8	618:50-57
26936536	Effect and mechanism of fuzhisan and donepezil on the sirtuin 1 pathway and amyloid precursor protein metabolism in PC12 cells.	Peng Guo 1, Desheng Wang 1, Xiaomin Wang 2, Honglin Feng 1, Ying Tang 1, Ruihong Sun 1, Yan Zheng 2, Lin Dong 2, Jiaying Zhao 1, Xin Zhang 1, Shuyu Wang 1, Hongxu Sun 1	Mol Med Rep	2016 Apr	13(4):3539-46
27057929	3D compartmented model to study the neurite-related toxicity of Aβ aggregates included in collagen gels of adaptable porosity.	Marie-Noëlle Labour 1, Sylvain Vigier 2, Dan Lerner 3, Anne Marcilhac 4, Emmanuel Belamie 5	Acta Biomater	2016 Jun	37:38-49
27060963	Gypenoside XVII Enhances Lysosome Biogenesis and Autophagy Flux and Accelerates Autophagic Clearance of Amyloid-β through TFEB Activation.	Xiangbao Meng 1, Yun Luo 1, Tian Liang 2, Mengxia Wang 3, Jingyu Zhao 3, Guibo Sun 1, Xiaobo Sun 1	J Alzheimers Dis	2016 Apr 5	52(3):1135-50
27076121	NGF controls APP cleavage by downregulating APP phosphorylation at Thr668: relevance for Alzheimer's disease.	Viviana Triaca 1 2, Valentina Sposato 1 2, Giulia Bolasco 3, Maria Teresa Ciotti 1, Piergiuseppe Pelicci 4, Amalia C Bruni 5, Chiara Cupidi 5, Raffaele Maletta 5, Marco Feligioni 2, Robert Nisticò 2, Nadia Canu 1 6, Pietro Calissano 2	Aging Cell	2016 Aug	15(4):661-72
27128150	Nerve growth factor enhances the CRE-dependent transcriptional activity activated by nobiletin in PC12 cells	Jiro Takito 1, Junko Kimura 2, Koji Kajima 3, Nobuyuki Uozumi 4, Makoto Watanabe 5, Akihito Yokosuka 6, Yoshihiro Mimaki 6, Masanori Nakamura 1, Yasushi Ohizumi 2 5	Can J Physiol Pharmacol	2016 Jul	94(7):728-33
27185631	Endoplasmic reticulum stress mediates JNK-dependent IRS-1 serine phosphorylation and results in Tau hyperphosphorylation in amyloid β oligomer-treated PC12 cells and primary neurons.	Xiao Zhang 1, Shi Tang 1, Qinghua Zhang 1, Wen Shao 1, Xiaojuan Han 1, Yongxiang Wang 1, Yifeng Du 2	Gene	2016 Aug 10	587(2):183-93
27343850	Design, synthesis and evaluation of 4-dimethylamine flavonoid derivatives as potential multifunctional anti-Alzheimer agents.	Wen Luo 1, Ting Wang 1, Chen Hong 2, Ya-Chen Yang 1, Ying Chen 1, Juan Cen 3, Song-Qiang Xie 4, Chao-Jie Wang 5	Eur J Med Chem	2016 Oct 21	122:17-26
27460145	Lynx1 and Aβ1-42 bind competitively to multiple nicotinic acetylcholine receptor subtypes.	Morten S Thomsen 1, Maria Arvaniti 2, Majbrit M Jensen 3, Mikhail A Shulepko 4, Dmitry A Dolgikh 4, Lars H Pinborg 5, Wolfgang Härtig 6, Ekaterina N Lyukmanova 4, Jens D Mikkelsen 3	Neurobiol Aging	2016 Oct	46:13-21
27580711	Protection against β-amyloid-induced neurotoxicity by naturally occurring Z-ligustilide through the concurrent regulation of p38 and PI3-K/Akt pathways.	Wei Xu 1, Li Yang 2, Ji Li 2	Neurochem Int	2016 Nov	100:44-51
28077330	Dehydropachymic acid decreases bafilomycin A1 induced β-Amyloid accumulation in PC12 cells.	Mengyao Yu 1, Xiaoyan Xu 1, Nan Jiang 1, Wei Wei 1, Fang Li 1, Liming He 1, Xia Luo 2	J Ethnopharmacol	2017 Feb 23	198:167-173
28132394	IL-5 blocks apoptosis and tau hyperphosphorylation induced by Aβ 25-35 peptide in PC12 cells	Yuanyuan Zhou 1, Chaoyan Li 1, Deheng Li 1, Yaping Zheng 1, Jin Wang 2	J Physiol Biochem	2017 May	73(2):259-266
28189905	New tacrine-derived AChE/BuChE inhibitors: Synthesis and biological evaluation of 5-amino-2-phenyl-4H-pyrano[2,3-b]quinoline-3-carboxylates.	Mohammad Eghtedari 1, Yaghoub Sarrafi 2, Hamid Nadri 3, Mohammad Mahdavi 4, Alireza Moradi 3, Farshad Homayouni Moghadam 5, Saeed Emami 6, Loghman Firoozpour 4, Ali Asadipour 7, Omid Sabzevari 8, Alireza Foroumadi 9	Eur J Med Chem	2017 Mar 10	128:237-246
28279845	Design, synthesis and evaluation of novel ferulic acid-O-alkylamine derivatives as potential multifunctional agents for the treatment of Alzheimer's disease.	Zhipei Sang 1, Wanli Pan 2, Keren Wang 3, Qinge Ma 2, Lintao Yu 2, Yan Yang 2, Ping Bai 4, Chaoliang Leng 5, Qian Xu 5, Xiaoqing Li 6, Zhenghuai Tan 6, Wenmin Liu 7	Eur J Med Chem	2017 Apr 21	130:379-392
28348625	Components of Goutengsan in Rat Plasma by Microdialysis Sampling and Its Protection on Aβ(1-42)-Induced PC12 Cells Injury.	Hou-Cai Huang 1, Chun-Fei Wang 2, Jun-Fei Gu 3, Juan Chen 3, Xue-Feng Hou 2, Rong-Ling Zhong 1, Zhi Xia 1, Di Zhao 4, Nan Yang 3, Jing Wang 1, Xiao-Bin Tan 1, Xiao-Bin Jia 1, Liu-Qing Di 5, Zi-Bo Dong 6, Liang Feng 3	Evid Based Complement Alternat Med	2017	2017:7593027
28357335	Inhibition of Aβ(42) oligomerization in yeast by a PICALM ortholog and certain FDA approved drugs.	Sei-Kyoung Park 1, Kiira Ratia 2, Mariam Ba 1, Maria Valencik 1, Susan W Liebman 3	Microb Cell	2016 Jan 20	3(2):53-64
28388521	Design, synthesis and biological activity of novel donepezil derivatives bearing N-benzyl pyridinium moiety as potent and dual binding site acetylcholinesterase inhibitors.	Jin-Shuai Lan 1, Tong Zhang 2, Yun Liu 1, Jing Yang 1, Sai-Sai Xie 3, Jing Liu 4, Ze-Yang Miao 2, Yue Ding 5	Eur J Med Chem	2017 Jun 16	133:184-196
28391183	Artemisinin protects PC12 cells against β-amyloid-induced apoptosis through activation of the ERK1/2 signaling pathway.	Zhiwen Zeng 1, Jinying Xu 1, Wenhua Zheng 2	Redox Biol	2017 Aug	12:625-633
28495385	Derivatives of caffeic acid, a natural antioxidant, as the basis for the discovery of novel nonpeptidic neurotrophic agents.	Fatemeh Moosavi 1, Razieh Hosseini 1, Hamid Rajaian 2, Tiago Silva 3, Diogo Magalhães E Silva 3, Luciano Saso 4, Najmeh Edraki 5, Ramin Miri 5, Fernanda Borges 6, Omidreza Firuzi 7	Bioorg Med Chem	2017 Jun 15	25(12):3235-3246
28553224	Docking Studies and Biological Evaluation of a Potential β-Secretase Inhibitor of 3-Hydroxyhericenone F from Hericium erinaceus.	Chen Diling 1, Yong Tianqiao 1, Yang Jian 1, Zheng Chaoqun 1 2, Shuai Ou 1, Xie Yizhen 1	Front Pharmacol	2017 May 12	8:219
28585866	Design, synthesis and evaluation of novel cinnamic acid derivatives bearing N-benzyl pyridinium moiety as multifunctional cholinesterase inhibitors for Alzheimer's disease.	Jin-Shuai Lan 1, Jian-Wei Hou 1, Yun Liu 1, Yue Ding 1, Yong Zhang 1, Ling Li 1, Tong Zhang 2	J Enzyme Inhib Med Chem	2017 Dec	32(1):776-788
28698968	Inhibition of Poly(ADP-ribose) Polymerase-1 Enhances Gene Expression of Selected Sirtuins and APP Cleaving Enzymes in Amyloid Beta Cytotoxicity.	Przemysław L Wencel 1, Walter J Lukiw 2, Joanna B Strosznajder 3, Robert Piotr Strosznajder 4	Mol Neurobiol	2018 Jun	55(6):4612-4623
28699113	Protective Role Of Naringenin Against Aβ(25-35)-Caused Damage via ER and PI3K/Akt-Mediated Pathways.	Ning Zhang 1 2, Zhonghua Hu 3, Zhibo Zhang 3, Guoliang Liu 1, Yeqiu Wang 1, Yandong Ren 1, Xiuhong Wu 4, Fang Geng 5	Cell Mol Neurobiol	2018 Mar	38(2):549-557
28797883	Design, synthesis and biological evaluation of novel coumarin-N-benzyl pyridinium hybrids as multi-target agents for the treatment of Alzheimer's disease.	Jin-Shuai Lan 1, Yue Ding 1, Yun Liu 1, Ping Kang 1, Jian-Wei Hou 1, Xin-Yu Zhang 1, Sai-Sai Xie 2, Tong Zhang 3	Eur J Med Chem	2017 Oct 20	139:48-59
28863894	Characterization of a pectin from Lonicera japonica Thunb. and its inhibition effect on Aβ(42) aggregation and promotion of neuritogenesis.	Qin Liu 1, Jianping Fang 2, Peipei Wang 3, Zhenyun Du 3, Yanling Li 3, Shunchun Wang 4, Kan Ding 5	Int J Biol Macromol	2018 Feb	107(Pt A):112-120
29263141	GLP-1 receptor regulates cell growth through regulating IDE expression level in Aβ1-42-treated PC12 cells.	Huajie Li 1, Liping Cao 2, Yi Ren 2, Ying Jiang 2, Wei Xie 2, Dawen Li 2	Biosci Rep	2018 Jul 12	38(4):BSR20171284
29411261	Amentoflavone Ameliorates Aβ(1-42)-Induced Memory Deficits and Oxidative Stress in Cellular and Rat Model.	Chao Chen 1, Bin Li 2, Guangqing Cheng 1, Xiaoni Yang 1, Ningning Zhao 1, Ran Shi 3	Neurochem Res	2018 Apr	43(4):857-868
29439324	Altered Expression of Urea Cycle Enzymes in Amyloid-β Protein Precursor Overexpressing PC12 Cells and in Sporadic Alzheimer's Disease Brain.	Henryk Jęśko 1, Walter J Lukiw 2, Anna Wilkaniec 1, Magdalena Cieślik 1, Magdalena Gąssowska-Dobrowolska 1, Emilia Murawska 1, Wojciech Hilgier 3, Agata Adamczyk 1	J Alzheimers Dis	2018	62(1):279-291
29543387	Design, synthesis, and evaluation of genipin derivatives for the treatment of Alzheimer's Disease	Weijun Huang 1, Yujun Wang 1, Jiaming Li 1, Yanchun Zhang 1, Xiaodong Ma 1, Panhu Zhu 1, Yang Zhang 1	Chem Biol Drug Des	2019 Feb	93(2):110-122
29957469	Valproic acid attenuates Aβ(25-35)-induced neurotoxicity in PC12 cells through suppression of mitochondria-mediated apoptotic pathway.	Li Zhao 1, Laiqing Zhu 1, Xiaoqian Guo 2	Biomed Pharmacother	2018 Oct	106:77-82
30014084	Major compounds of red ginseng oil attenuate Aβ(25-35)-induced neuronal apoptosis and inflammation by modulating MAPK/NF-κB pathway.	Seonah Lee 1, Kumju Youn, Mira Jun	Food Funct	2018 Aug 15	9(8):4122-4134
30190181	Design, synthesis, and biological evaluation of selective and potent Carbazole-based butyrylcholinesterase inhibitors	Roshanak Ghobadian 1, Hamid Nadri 2, Alireza Moradi 2, Syed Nasir Abbas Bukhari 3, Mohammad Mahdavi 4, Mehdi Asadi 1, Tahmineh Akbarzadeh 5, Hossein Khaleghzadeh-Ahangar 6, Mohammad Sharifzadeh 7, Mohsen Amini 8	Bioorg Med Chem	2018 Sep 15	26(17):4952-4962
30248538	Suppression of lncRNA-ATB prevents amyloid-β-induced neurotoxicity in PC12 cells via regulating miR-200/ZNF217 axis. Biomed Pharmacother	Jindong Wang 1, Tiantian Zhou 1, Tian Wang 1, Bailing Wang 2	Biomed Pharmacother	2018 Dec	108:707-715
30295993	A comparative study of resveratrol and resveratrol-functional selenium nanoparticles: Inhibiting amyloid β aggregation and reactive oxygen species formation properties	Licong Yang 1, Wenjun Wang 1, Jiguang Chen 1, Na Wang 1, Guodong Zheng 1	J Biomed Mater Res A	2018 Dec	106(12):3034-3041
30367931	Methamphetamine exposure induces neuropathic protein β-Amyloid expression.	Lingling Chen 1, Pengfei Yu 2, Li Zhang 1, Yuxia Zou 2, Yujuan Zhang 2, Lei Jiang 3, Rong Gao 2, Hang Xiao 4, Yanning Qian 5, Jun Wang 6	Toxicol In Vitro	2019 Feb	54:304-309
30401646	Comparative study on neuroprotective activities of fucoidans from Fucus vesiculosus and Undaria pinnatifida.	Mousa Alghazwi 1, Scott Smid 2, Samuel Karpiniec 3, Wei Zhang 4	Int J Biol Macromol	2019 Feb 1	122:255-264
30538801	Procyanidins Extracted from Lotus Seedpod Ameliorate Amyloid-β-Induced Toxicity in Rat Pheochromocytoma Cells.	Hao Huang 1 2, Peipei Yan 3, Taoping Sun 1 2, Xiaoxing Mo 1 2, Jiawei Yin 1 2, Peiyun Li 1 2, Yalun Zhu 1 2, Shuang Rong 4, Wei Yang 1 2, Xiaoyi Chen 5, Liegang Liu 1 2	Oxid Med Cell Longev	2018 Oct 28	2018:4572893
30639263	In vitro studies of the neuroprotective activities of astaxanthin and fucoxanthin against amyloid beta (Aβ(1-42)) toxicity and aggregation.	Mousa Alghazwi 1, Scott Smid 2, Ian Musgrave 3, Wei Zhang 4	Neurochem Int	2019 Mar	124:215-224
30826509	Inhibiting Aβ toxicity in Alzheimer's disease by a pyridine amine derivative.	Zhenzhu Zhu 1, Tao Yang 1, Lei Zhang 1, Lulu Liu 1, Enmao Yin 1, Changli Zhang 2, Zijian Guo 3, Chen Xu 4, Xiaoyong Wang 5	Eur J Med Chem	2019 Apr 15	168:330-339
30882825	Multifunctional carbon dots as a therapeutic nanoagent for modulating Cu(ii)-mediated β-amyloid aggregation.	You Jung Chung 1, Byung Il Lee, Chan Beum Park	Nanoscale	2019 Mar 28	11(13):6297-6306
30909654	Preliminary Study on Clusterin Protein (sCLU) Expression in PC-12 Cells Overexpressing Wild-Type and Mutated (Swedish) AβPP genes Affected by Non-Steroid Isoprenoids and Water-Soluble Cholesterol.	Beata Pająk 1, Elżbieta Kania 2, Anita Gołaszewska 3 4, Arkadiusz Orzechowski 5	Int J Mol Sci	2019 Mar 24	20(6):1481
31194956	Flavanone glycosides inhibit β-site amyloid precursor protein cleaving enzyme 1 and cholinesterase and reduce Aβ aggregation in the amyloidogenic pathway.	Md Yousof Ali 1, Susoma Jannat 2, Najmeh Edraki 3, Sucharita Das 4, Won Kyu Chang 5, Hyun Chul Kim 5, Seong Kyu Park 5, Mun Seog Chang 6	Chem Biol Interact	2019 Aug 25	309:108707
31257716	Cucurbitacin B induces neurogenesis in PC12 cells and protects memory in APP/PS1 mice.	Jing Li 1, Kaiyue Sun 1, Makoto Muroi 2, Lijuan Gao 1, Young-Tae Chang 3 4, Hiroyuki Osada 2, Lan Xiang 1, Jianhua Qi 1	J Cell Mol Med	2019 Sep	23(9):6283-6294
31420820	Activation of the miR-34a-Mediated SIRT1/mTOR Signaling Pathway by Urolithin A Attenuates D-Galactose-Induced Brain Aging in Mice.	Peng Chen 1, Fuchao Chen 2, Jiexin Lei 3, Qiaoling Li 4, Benhong Zhou 5	Neurotherapeutics	2019 Oct	16(4):1269-1282
31586704	Design, synthesis, biological evaluation, and molecular modeling studies of quinoline-ferulic acid hybrids as cholinesterase inhibitors.	Jun Mo 1, Hongyu Yang 1, Tingkai Chen 2, Qihang Li 1, Hongzhi Lin 1, Feng Feng 3, Wenyuan Liu 4, Wei Qu 2, Qinglong Guo 5, Heng Chi 6, Yao Chen 7, Haopeng Sun 8	Bioorg Chem	2019 Dec	93:103310
31637909	CLVFFA-Functionalized Gold Nanoclusters Inhibit Aβ40 Fibrillation, Fibrils' Prolongation, and Mature Fibrils' Disaggregation.	Sijia Hao 1, Xia Li 1, Ailing Han 1, Yayu Yang 1, Guozhen Fang 1, Jifeng Liu 1, Shuo Wang 1 2	ACS Chem Neurosci	2019 Nov 20	10(11):4633-4642
31707229	Kinetic study of Aβ(1-42) amyloidosis in the presence of ganglioside-containing vesicles.	Yanping Dai 1, Mingxi Zhang 2, Xiulei Shi 3, Kang Wang 1, Guanbin Gao 3, Lei Shen 1, Taolei Sun 4	Colloids Surf B Biointerfaces	2020 Jan 1	185:110615
31717866	Hydroxypyridinone-Diamine Hybrids as Potential Neuroprotective Agents in the PC12 Cell-Line Model of Alzheimer's Disease	Elodie Lohou 1, N André Sasaki 1, Agnès Boullier 2 3 4, Marine Duplantier 1, Pascal Sonnet 1	Pharmaceuticals (Basel)	2019 Oct 27	12(4):162
31999045	Extraction and isolation of acetylcholinesterase inhibitors from Citrus limon peel using an in vitro method.	Chunming Liu 1, Wanchao Hou 1, Sainan Li 1, Rong Tsao 2	J Sep Sci	2020 Apr	43(8):1531-1543
32009952	β-Asarone Inhibits Amyloid-β by Promoting Autophagy in a Cell Model of Alzheimer's Disease. Front Pharmacol, 2019. 10: p. 1529.	Nanbu Wang 1, Haoyu Wang 2, Lingyu Li 2, Yunchuan Li 3, Ronghua Zhang 1 3	Front Pharmacol	2020 Jan 17	10:1529
32046518	In vitro study of the mechanism of intraneuronal β-amyloid aggregation in Alzheimer's disease.	Shahad Alsunusi 1, Taha A Kumosani 2, Charles G Glabe 3, Etimad A Huwait 4, Said S Moselhy 5	Arch Physiol Biochem	2020 Feb 12	1-8
32389853	Network pharmacology-based strategy to investigate pharmacological mechanisms of Tinospora sinensis for treatment of Alzheimer's disease.	Feng Zhou 1, Kun He 1, Yang Guan 1, Xiyang Yang 1, Yaohui Chen 2, Mengsheng Sun 1, Xiaopeng Qiu 1, Feixia Yan 1, Huilian Huang 3, Lihua Yao 4, Bo Liu 5, Liping Huang 6	J Ethnopharmacol	2020 Sep 15	259:112940
32744877	Geraniin Protects PC12 Cells Against Aβ(25-35)-Mediated Neuronal Damage: Involvement of NF-κB and MAPK Signaling Pathways.	Kumju Youn 1, Mira Jun 1 2	J Med Food	2020 Sep	23(9):928-937
32918997	The mitochondria/caspase-dependent apoptotic pathway plays a role in the positive effects of a power frequency electromagnetic field on Alzheimer's disease neuronal model	Hongyan Zuo 1, Xiao Liu 2, Yang Li 3, Dewen Wang 4, Yanhui Hao 4, Chao Yu 4, Xinping Xu 4, Ruiyun Peng 4, Tao Song 5	J Chem Neuroanat	2020 Nov	109:101857
33131696	The neuroprotective effects of phosphocreatine on Amyloid Beta 25-35-induced differentiated neuronal cell death through inhibition of AKT /GSK-3β /Tau/APP /CDK5 pathways in vivo and vitro.	Jie Ai 1, Hongyan Wang 1, Peng Chu 1, Abdullah Shopit 1, Mengyue Niu 1, Nisar Ahmad 1, Tsehaye Tesfaldet 1, Fu Han Wang 1, Jia Ni Fang 1, Xiaodong Li 2, Shi Jie Tang 1, Qing Ju Han 1, Guozhu Han 1, Jinyong Peng 1, Zeyao Tang 3	Free Radic Biol Med	2020 Oct 22	S0891-5849(20)31276-4
7884825	Human IMR-32 neuroblastoma cells as a model cell line in Alzheimer's disease research.	D Neill 1, D Hughes, J A Edwardson, B K Rima, D Allsop	J Neurosci Res	1994 Nov 1	39(4):482-93
8063744	Two nuclear factor binding domains activate expression from the human amyloid beta-protein precursor promoter.	W W Quitschke 1	J Biol Chem	1994 Aug 19	269(33):21229-33
8752124	Neurotoxicity of a carboxyl-terminal fragment of the Alzheimer's amyloid precursor protein.	S H Kim 1, Y H Suh	J Neurochem	1996 Sep	67(3):1172-82
8766720	Characterization of human presenilin 1 using N-terminal specific monoclonal antibodies: Evidence that Alzheimer mutations affect proteolytic processing.	M Mercken 1, H Takahashi, T Honda, K Sato, M Murayama, Y Nakazato, K Noguchi, K Imahori, A Takashima	FEBS Lett	1996 Jul 8	389(3):297-303
8835781	Differential effect of tacrine and physostigmine on the secretion of the beta-amyloid precursor protein in cell lines.	D K Lahiri 1, M R Farlow	J Mol Neurosci	Spring 1996	7(1):41-9
9051814	Alzheimer's PS-1 mutation perturbs calcium homeostasis and sensitizes PC12 cells to death induced by amyloid beta-peptide.	Q Guo 1, K Furukawa, B L Sopher, D G Pham, J Xie, N Robinson, G M Martin, M P Mattson	Neuroreport	1996 Dec 20	8(1):379-83
9185546	Evidence that 4-hydroxynonenal mediates oxidative stress-induced neuronal apoptosis.	I Kruman 1, A J Bruce-Keller, D Bredesen, G Waeg, M P Mattson	J Neurosci	1997 Jul 1	17(13):5089-100
9347949	Beta-amyloid induced increase in choline flux across PC12 cell membranes.	D D Allen 1, Z Galdzicki, S K Brining, R Fukuyama, S I Rapoport, Q R Smith	Neurosci Lett	1997 Sep 26	234(1):71-3
9402150	Effect of Alzheimer's brain extracts on dynein immunoreactivity in PC12 cells.	K Kopec 1, J P Chambers	Proc Soc Exp Biol Med	1997 Dec	216(3):429-37
9413284	The amyloid beta protein induces oxidative damage of mitochondrial DNA.	P Bozner 1, V Grishko, S P LeDoux, G L Wilson, Y C Chyan, M A Pappolla	J Neuropathol Exp Neurol	1997 Dec	56(12):1356-62
9547231	High constitutive NF-kappaB activity mediates resistance to oxidative stress in neuronal cells.	F Lezoualc'h 1, Y Sagara, F Holsboer, C Behl	J Neurosci	1998 May 1	18(9):3224-32
9632318	Presenilin-1 mutation alters NGF-induced neurite outgrowth, calcium homeostasis, and transcription factor (AP-1) activation in PC12 cells	K Furukawa 1, Q Guo, G D Schellenberg, M P Mattson	Scihub J Neurosci Res	1998 Jun 1	52(5):618-24
9665595	Mitochondrial function impairment induced by amyloid beta-peptide on PC12 cells.	C Pereira 1, M S Santos, C Oliveira	Neuroreport	1998 Jun 1	9(8):1749-55
9753095	Evidence that glypican is a receptor mediating beta-amyloid neurotoxicity in PC12 cells.	J G Schulz 1, D Megow, R Reszka, A Villringer, K M Einhäupl, U Dirnagl	Eur J Neurosci	1998 Jun	10(6):2085-93
9869322	The effects of perturbed energy metabolism on the processing of amyloid precursor protein in PC12 cells.	M T Webster 1, B R Pearce, D M Bowen, P T Francis	J Neural Transm (Vienna)	1998	105(8-9):839-53
33298264	Integrated paper-based 3D platform for long-term cell culture and in situ cell viability monitoring of Alzheimer's disease cell model	Meng-Meng Liu 1, Hui Liu 1, Shan-Hong Li 1, Yu Zhong 1, Yao Chen 1, Zi-Zhen Guo 1, Wei Chen 1, Xin-Hua Lin 1, Yun Lei 2, Ai-Lin Liu 3	Talanta	2021 Feb 1	223(Pt 2):121738
32900247	Aluminum maltolate triggers ferroptosis in neurons: mechanism of action	Liting Cheng 1, Ruifeng Liang 1, Zhuang Li 1, Jingjuan Ren 1, Shoulin Yang 1, Jianying Bai 1, Qiao Niu 2, Hongmei Yu 3, Huifang Zhang 2, Na Xia 1, Haifang Liu 1	Toxicol Mech Methods	2021 Jan	31(1):33-42
33049344	Protective effects of ginsenoside Rg2 against memory impairment and neuronal death induced by Aβ25-35 in rats	Jing Cui 1, Rui Shan 2, Yanqi Cao 2, Yifa Zhou 3, Chunming Liu 4, Yuying Fan 5	J Ethnopharmacol	2021 Feb 10	266:113466
32420373	Effect of Quercetin on PC12 Alzheimer's Disease Cell Model Induced by A β 25-35 and Its Mechanism Based on Sirtuin1/Nrf2/HO-1 Pathway	Xinjun Yu 1, Yicai Li 2, Xiaohua Mu 3	Biomed Res Int	2020 Apr 27	2020:8210578.
31866509	A network-based analysis of key pharmacological pathways of Andrographis paniculata acting on Alzheimer's disease and experimental validation	Lili Gu 1, Jiaqi Lu 1, Qin Li 1, Ningzi Wu 1, Lingxi Zhang 1, Hongxing Li 1, Wenmin Xing 2, Xinyue Zhang 3	J Ethnopharmacol	2020 Apr 6	251:112488
32316271	Mulberry Fruit Cultivar 'Chiang Mai' Prevents Beta-Amyloid Toxicity in PC12 Neuronal Cells and in a Drosophila Model of Alzheimer's Disease	Uthaiwan Suttisansanee 1, Somsri Charoenkiatkul 1, Butsara Jongruaysup 2, Somying Tabtimsri 3, Dalad Siriwan 4, Piya Temviriyanukul 1	Molecules	2020 Apr 16	25(8):1837
32895169	Effects of stachyine on apoptosis in an Aβ 25-35-induced PC12 cell model of Alzheimer's disease	Liangchao Qu 1, Jiajia Huang 2, Mingda Fan 2, Yuchen Hao 2, Jinxiu Yan 1	Nan Fang Yi Ke Da Xue Xue Bao	2020 Jul 30	40(7):1023-1028
31857133	Diagnostic value of miR-193a-3p in Alzheimer's disease and miR-193a-3p attenuates amyloid-β induced neurotoxicity by targeting PTEN	Fengjun Cao 1, Zhongjie Liu 1, Guanjun Sun 2	Exp Gerontol	2020 Feb	130:110814
32976819	Neuro-protective roles of long non-coding RNA MALAT1 in Alzheimer's disease with the involvement of the microRNA-30b/CNR1 network and the following PI3K/AKT activation	Li Li 1, Yuelong Xu 1, Meng Zhao 2, Zhiqiang Gao 3	Exp Mol Pathol	2020 Dec	117:104545
33162492	N,N'-1,10-bis (naringin) triethylenetetraamine, synthesis and as a Cu(II) chelator for Alzheimer's disease therapy	Li-Xia Guo 1 2, Bin Sun 1 2	Biol Pharm Bull	2021 Jan 1	44(1):51-56
31979317	Design, Synthesis, and Evaluation of Acetylcholinesterase and Butyrylcholinesterase Dual-Target Inhibitors against Alzheimer's Diseases	Yan Guo 1, Hongyu Yang 2, Zhongwei Huang 1, Sen Tian 1, Qihang Li 2, Chenxi Du 2, Tingkai Chen 3, Yang Liu 2, Haopeng Sun 2 4, Zongliang Liu 1	Molecules	2020 Jan 23	25(3):489
