# Supplementary material for: The cellular model for Alzheimer's disease research: PC12 cells
Source: Front Mol Neurosci. 2023 Jan 4;15:1016559. doi: 10.3389/fnmol.2022.1016559 (PMC9846650; doi:10.3389/fnmol.2022.1016559)
Supplement: Supplementary file 1 [file Data_Sheet_1.ZIP › Additional file 2.xlsx]

## Sheet: Additional file 2
Additional file 2. The composition of the culture media required for the growth of PC12 cells.
The table is divided into three parts (basal media, supplements-serum and other supplements) and the number of papers involved is indicated. Unknown refers to the articles that do not specify media composition. (FCS: fetal calf serum; FBS: foetal bovine serum ; HS: hors serum; FHS: foetal horse serum; DES: donor equine serum; BS: bovine serum; NBCS: newborn calf serum; BCS: born calf serum; CCS: …
Media	Serum		Supplements-other
Types of media	Types of serum	Proportion of serum	Antibiotics/antimicotics	L-glutamine	G418	sodium pyruvate	NEAA	Glutamax	Number of articles
DMEM	10% FBS	10% FBS	√						76
									26
			√	√					11
				√					3
		10% FBS+5% HS	√						16
			√	√					15
									7
			√	√	√				5
			√			√			2
			√	√		√			1
		10% FBS+10% HS	√						3
		10% FBS+5% ES	√						1
	5% FBS	5% FBS+10% HS							38
			√						37
			√	√					13
			√		√				3
			√	√		√			1
			√	√	√	√			1
		5% FBS+5% HS	√						8
									7
			√	√					1
		5% FBS	√						4
			√	√					4
					√				1
		5% FBS+5% ES							2
				√					1
		5% FBS+10% CS							1
			√	√		√			1
		5% FBS+15% HS							2
		5% FBS+2.5% HS	√						1
		5% FBS+10 % ES	√						1
	10% HS	10% HS+5% FBS							38
			√						37
			√	√					13
			√		√				3
			√	√		√			1
			√	√	√	√			1
		10% HS+10% FBS	√						3
		10% HS+5% FCS	√						8
									4
			√	√					2
				√					1
			√		√				1
		10% HS	√						1
									1
			√		√				1
		10% HS+5% CS							1
			√						1
		10% HS+10% NBCS	√						1
	5% HS	5% HS+10% FBS	√						16
			√	√					15
									7
			√	√	√				5
			√			√			2
			√	√		√			1
		5% HS+10% FCS	√						17
			√	√					7
			√		√				6
									4
		5% HS+5% FBS	√						8
									7
			√	√					1
		5% HS+10% BS	√						6
		5% HS+5% FCS							3
			√						1
		5% HS+15% FBS	√						2
	10% FCS	10% FCS+5% HS	√						17
			√	√					7
			√		√				6
									4
		10% FCS	√						13
									6
			√	√					2
		10% FCS+15% HS							1
	5% FCS	5% FCS+10% HS	√						8
									4
			√	√					2
				√					1
			√		√				1
		5% FCS+5% HS							3
			√						1
		5% FCS+15% HS	√						2
			√	√					1
									1
		5% FCS	√						1
	10% BCS	10% BCS	√						12
									7
			√	√					2
	6% FBS	6% FBS+6% HS	√						9
			√	√					1
				√					1
									1
		6% FBS	√						1
	6% HS	6% HS+6% FBS	√						9
			√	√					1
				√					1
									1
		6% HS+6% FCS	√						1
	Unidentified	Unidentified							3
			√	√					3
			√						3
				√					1
	15% HS	15% HS+5% FCS	√						2
			√	√					1
									1
		5% FBS+15% HS							1
		15% HS+2.5% FBS	√						1
		15% HS+5% BS							1
		15%HS+10%FCS							1
	10% BS	10% BS+5% HS	√						6
	7.5% HS	7.5% HS +7.5% FBS	√						2
									1
		7.5% HS +7.5% FCS	√	√					1
									1
	8% HS	8% HS +8% FCS	√	√					3
			√						1
		8% HS+8% FBS	√						1
	5% ES	5% ES +5% FBS							2
				√					1
		5% ES+10% FBS	√						1
	7% FBS	7% FBS+7% FHS	√						2
		7% FBS+7% HS	√						1
			√	√					1
	7% HS	7% HS+7% FBS	√						1
			√	√					1
		7% HS+7% FCS	√						1
			√	√					1
	8% FCS	8% FCS +8% HS	√	√					3
			√						1
	7.5% FBS	7.5% FBS+7.5% HS	√						2
									1
	2.5% FBS	2.5% FBS+15% FHS	√	√					1
		2.5% FBS+15% HS	√						1
	5% CS	5% CS +10% HS							1
			√						1
	7% FCS	7% FCS+7% HS	√						1
			√	√					1
	7.5% FCS	7.5% FCS+7.5% HS							1
			√	√					1
	10% CS	10% CS+5% FBS							1
			√	√		√			1
	15% FBS	15% FBS+5% HS	√						2
	0.5% FBS	0.5% FBS+0.5% HS							1
	0.5% HS	0.5% HS+0.5% FBS							1
	0.75% HS	0.75% HS+0.75% FBS							1
	0.75% FBS	0.75% FBS+0.75% HS							1
	2.5% HS	2.5% HS+5% FBS	√						1
	5% BS	5% BS+15% HS							1
	6% FCS	6% FCS+6% HS	√						1
	8% FBS	8% FBS+8% HS	√						1
	10% ES	10% ES+5% FBS	√						1
	15% FHS	15% FHS+2.5% FBS	√	√					1
	20% NBBS	20% NBBS							1
	10% NBCS	10% NBCS+10% HS	√						1
RPMI 1640	10% HS	10% HS+5% FBS	√						56
									33
			√	√					12
				√					3
			√	√		√			1
							√		1
					√				1
		10% HS+5% FCS	√						12
									10
			√	√					3
				√					1
		10% HS+ 5% NBCS							1
			√						1
		10% HS+ 5% BCS	√	√					1
									1
		10% HS+10 % FBS	√						1
		10% HS	√	√					1
	5% FBS	5% FBS+10% HS	√						56
									33
			√	√					12
				√					3
			√	√		√			1
							√		1
					√				1
		5% FBS	√						4
		5% FBS+10% DES	√						1
			√	√					1
		5% FBS+10% EDS	√						2
		5% FBS+5% HS							1
		5% FBS+10% DQS	√						1
		5% FBS+15% HS							1
	10 % FBS	10 % FBS	√						40
									13
			√	√					2
		10 % FBS+5 % HS	√						9
									7
			√	√					3
				√					1
							√		1
			√	√		√			1
		10 % FBS+10% HS	√						1
	5% HS	5% HS+10 % FBS	√						9
									7
			√	√					3
				√					1
							√		1
			√	√		√			1
		5% HS+10 % FCS							2
			√						1
		5% HS+10 % BCS	√						2
		5% HS+5% FCS							2
		5% HS+5% FBS							1
	5% FCS	5% FCS+10% HS	√						12
									10
			√	√					3
				√					1
		5% HS							2
	10 % FCS	10 % FCS	√						2
			√	√				√	2
		10 % FCS +5% HS							2
			√						1
		10 % FCS +15% HS	√						2
	10 % BCS	10 % BCS	√	√					3
									1
		10 % BCS+5% HS	√						2
	Unidentified	Unidentified							5
			√						2
	15% HS	15% HS+10 % FCS	√						2
		15% HS+5% FBS							1
		15% HS+2.5% FBS							1
	15% FBS	15% FBS	√						3
	5% NBCS	5% NBCS +10% HS							1
			√						1
		5% NBCS	√						1
	10% NBCS	10% NBCS							3
	10% DES	10% DES+5% FBS	√						1
			√	√					1
	10% EDS	10% EDS+5% FBS	√						2
	2.5% FBS	2.5% FBS+12.5% HS	√						1
		2.5% FBS+15% HS							1
	5% BCS	5% BCS+10% HS	√	√					1
									1
	10% BS	10% BS	√						2
	20% FCS	20% FCS	√						1
	7% FBS	7% FBS+13% HS	√						1
	4%FBS	4% FBS+8% HS	√						1
	1% HS	1% HS							1
	0.5% FBS	0.5% FBS		√					1
	10% DQS	10% DQS+5% FBS	√						1
	12.5% HS	2.5% FBS+12.5% HS	√						1
	8% HS	8% HS+4% FBS	√						1
	13% HS	13% HS+7% FBS	√						1
DMEM /F12	10% FBS	10% FBS	√						4
			√	√					2
									2
		10% FBS+10% HS	√	√					1
	Unidentified	Unidentified							2
				√					1
	7% FBS	7% FBS							1
			√						1
	10% HS	10% HS+10 % FBS	√	√					1
		10% HS+5% FBS	√						1
	5% FBS	5% FBS+10% HS	√						1
	10% CCS	10% CCS							1
	10% FCS	10% FCS							1
	4% FCS	4% FCS+14.5% HS							1
	14.5% HS	14.5% HS+4% FCS							1
	15% BS	15% BS							1
F-12K	2.5% FBS	2.5% FBS+15% HS	√						5
									3
			√	√					1
				√					1
		2.5% FBS+12.5% HS	√						1
		2.5% FBS+10% HS	√						1
		2.5% FBS+15% ES	√	√					1
	15% HS	15% HS+2.5 % FBS	√						5
									3
			√	√					1
				√					1
		15% HS+2.5% FCS	√						1
		15% HS							1
	1% HS	1% HS	√						1
	5% HS	5% HS+10 % FBS							1
	12.5% HS	12.5% HS+2.5 % FBS	√						1
	10% HS	10% HS+2.5 % FBS	√						1
	15% ES	15% ES+2.5 % FBS	√	√					1
	2.5% FCS	2.5% FCS+15% HS	√						1
	10% FBS	10% FBS+5% HS							1
MEM	10% FBS	10% FBS	√						4
									1
	5% FBS	5% FBS+10% HS	√	√					2
	10% HS	10% HS+5% FBS	√	√					2
	Unidentified	Unidentified							1
DMEM (high glucose)	10% HS	10% HS+5% FCS	√						3
	5% FCS	5% FCS+10% HS	√						3
	10% FBS	10% FBS	√						2
									1
	6% FBS	6% FBS+6% HS	√	√					1
	6% HS	6% HS+6% FBS	√	√					1
	5% FBS	5% FBS+10% HS	√						1
F12	15% HS	15% HS+2.5% FBS	√						3
		15% HS							1
	2.5% FBS	2.5% FBS+15% HS	√						3
	5% FBS	5% FBS+10% HS	√						1
	10% FBS	10% FBS	√						1
	10% HS	10% HS+5% FBS	√						1
	15% HS	15% HS							1
IMDM	5% FBS	5% FBS+10% HS							4
	10% HS	10% HS+5% FBS							4
H-DMEM	10% FBS	10% FBS	√	√					2
			√						1
N2	Unidentified	Unidentified							1
