# Supplementary material for: The cellular model for Alzheimer's disease research: PC12 cells
Source: Front Mol Neurosci. 2023 Jan 4;15:1016559. doi: 10.3389/fnmol.2022.1016559 (PMC9846650; doi:10.3389/fnmol.2022.1016559)
Supplement: Supplementary file 1 [file Data_Sheet_1.ZIP › Additional file 3.xlsx]

## Sheet: Additional file 3
Additional file 3. The differentiation condition of PC12 cell line for AD research
NGF: Nerve Growth Factor; RA: Retinoic acid; FGF: Fibroblast Growth Factor; PMA: Phorbol-12-Myristate-13-Acetate
Basal Media	Supplements		Inducer condition			Number of articles
	Serum	Other	Inducer	Concentration	time
Not specified	Not specified	Not specified	NGF	50 ng/ml	2 days	13
					6 days	8
					7 days	6
					5 days	4
					4 days	3
					8 days	3
					3 days	3
					7-9 days	2
					6-7 days	2
					4-5 days	1
					Not specified	1
				100 ng/ml	Not specified	6
					5 days	5
					7 days	3
					6 days	2
					6 -7 days	2
					10 days	2
					5-7 days	1
					2 days	1
					4 days	1
					7-10 days	1
				Not specified	Not specified	12
				100 μg/ml	2 days	2
				75 ng/ml	7-10 days	1
				60 ng/ml	7 days	1
				50 μg/l	5 days	1
				40 ng/ml	10 days	1
				30 ng/ml	5 days	1
				20 ng/ml	3 days	1
				Not specified	1 days	1
				Not specified	2 days	1
DMEM	Not specified	Not specified	NGF	50 ng/ml	3 days	3
					7 days	2
					6-7 days	2
					4 days	1
					5 days	1
				100 ng/ml	6 days	2
					Not specified	2
					2 days	1
					4 days	1
				10 ng/ml	5 day	1
					Not specified	1
				500 ng	4 days	1
				Not specified	2 days	1
	1% HS	Not specified		50 ng/ml	7 days	1
		Not specified			6 days	1
		2 mM glutamine, 50units/ml of penicillin/streptomycin			Not specified	1
		2 mM glutamine, antibiotics			Not specified	1
		Not specified			3 days	1
		Not specified		100 ng/ml	3 days	1
		Not specified			7 days	1
		Not specified		Not specified	Not specified	1
	1% FBS	Not specified		100 ng/ml	Not specified	1
		1% penicillin, and 1% streptomycin		50 ng/ml	Not specified	1
		Not specified			5 days	1
		Not specified			3 days	1
		Not specified		20 ng/ml	2 days	1
		Not specified			4 days	1
	2% HS	penicillin & streptomycin		100 ng/ml	7 days	2
					Not specified	2
	1% HS, 0.5% FBS	Not specified		5 ng/ml	Not specified	1
				Not specified	Not specified	1
	1% FBS, 1% HS	100 U/ml penicillin/streptomycin		50 ng/ml	2 days	1
		Not specified		Not specified	Not specified	1
	0.3% serum	10 mg/ml penicillin/streptomycin		100 ng/ml	2-3 days	1
		10 μg/ml penicillin/streptomycin		50 ng/ml	Not specified	1
	2% serum	400 µg/ml G418		50 ng/ml	1 days	1
	10% HS, 5% FBS	1% penicillin-streptomycin		5 ng/ml	Not specified	1
	4% FBS, 2% HS	Glutamax, antimycotic		50 ng/ml	2 days	1
	10% FBS, 5% HS	antibiotics (100 IU/ml penicillin, 100μg/ml streptomycin)		50 ng/ml	7 days	1
	10% FBS	penicillin (100 U/mL),streptomycin (100 μg/mL)		50 nM	Not specified	1
	15% FBS	Not specified		100 ng/ml	5 days	1
	0.1% BSA	Not specified		50 ng/ml	7 days	1
	10% HS, 5% FCS	Not specified		100 ng/ml	3 days	1
	10% BCS	100 U/ml penicillin, 100μg/ml streptomycin, and 2 mM L-glutamine		Not specified	Not specified	1
	Not specified	Not specified	FGF	30 ng/ml	6 days	1
			dibutyryl cAMP	250 μM	6 days	1
RPMI1640	1% HS	Not specified	NGF	100 ng/ml	7 days	3
					10-14 days	2
					3 days	1
				50 ng/ml	Not specified	1
		1% NEAA				1
	10% FBS	1% penicillin, and 1% streptomycin	NGF	50 ng/ml	2 days	1
		Not specified			7 days	1
		2 Mm glutamine, 100 U/ml penicillin, and 100 mg/ml streptomycin		Not specified	Not specified	1
		50 units/ml penicillin and 100 μg/ml streptomycin		Not specified	Not specified	1
	Not specified	Not specified	NGF	50 ng/ml	7 days	3
	1% FBS, 1% HS	antibiotics	NGF	50 ng/ml	3 days	1
	1% HS, 0.5% FBS	Not specified	NGF	50 ng/ml	Not specified	1
	0.5% FBS	1% penicillin, and 1% streptomycin	NGF	2.5 ng/ml	1 day	1
	1% serum	Not specified	NGF	30 ng/ml	3 days	1
	2% serum	Not specified	NGF	100 ng/ml	9 days	1
	1% DHS	Not specified	NGF	100 ng/ml	Not specified	1
	10% HS, 5% FBS	0.1% gentamicin	NGF	25 ng/ml	2 days	1
	5% FBS	1% antibiotics (penicillin and streptomycin)	NGF	50 ng/ml	7 days	1
	1% BSA	Not specified	NGF	50 ng/ml	8 days	1
	3% HS	2% Fetal Clone II, 20 mM glutamine, 100 U/ml penicillin, 100 mg/ml streptomycin	NGF	100 ng/ml	7 days	1
	Not specified	Not specified	NGF	100 ng/ml	8-10 days	1
	Not specified	100 units/ml penicillin and 100 µg/ml streptomycin	NGF	50 ng/ml	2 days	1
	Not specified	L-glutamine	NGF	50 ng/ml	Not specified	1
RPMI	1% HS	Not specified	NGF	50 ng/ml	9-15 days	1
					Not specified	1
				100 ng/ml	5 days	1
	0.1% BSA	Not specified	NGF	50 ng/ml	Not specified	1
	2% BSA	Not specified	NGF	50 ng/ml	5-7 days	1
	10% HS	Not specified	NGF	50 ng/ml	7 days	1
	Not specified	Not specified	NGF	50 ng/ml	3 days	1
	1% serum	Not specified	NGF	Not specified	Not specified	1
	0.5% FBS	Not specified	FGF	50 ng /ml	3-5 days	1
			NGF	50 ng/ml	3-5 days	1
			PMA	30 nM	3-5 days	1
			RA	300 nM	3-5 days	1
	1% HS	Not specified	NGF	100 ng/ml	5 days	2
				50 ng/ml	6 days	1
		1% penicillin/streptomycin		Not specified	Not specified	1
	0.5% FBS	Not specified	NGF	100 ng/ml	5 days	1
					Not specified	1
				50 ng/ml	5 days	1
	10% FBS	Not specified	NGF	20 ng/ml	3 days	2
				100 ng/ml	3 days	1
	1% serum	Not specified	NGF	100 ng/ml	4 days	1
				50 ng/ml	5 days	1
	0.75% FBS, 0.75% HS	1% antibiotic/antimycotic and 1% L-alanyl-L-glutamine	NGF	100 ng/ml	7 days	2
	1% HS, 1% FBS	Not specified	NGF	75 ng/ml	12 days	1
	2% HS, 1% FBS	Not specified	NGF	20 ng/ml	2 days	1
	10% HS, 5% FBS	Not specified	NGF	100 ng/ml	10-12 days	1
	2% HS, 1% BCS	Not specified	NGF	50 ng/ml	2 days	1
	2% serum	Not specified	NGF	50 ng/ml	6 days	1
	2% FBS	Not specified	NGF	50 ng/ml	Not specified	1
	1% DHS	Not specified	NGF	50 ng/ml	6 days	1
High glucose DMEM	10% HS, 5% FBS	Not specified	NGF	50 ng/ml	7 days	1
	Not specified	Not specified			3-7 days	1
DMEM/F12, N2	Not specified	Not specified	NGF	10 ng/ml	3 days	2
N2/DMEM	Not specified	Not specified	NGF	30 ng/ml	5-7 days	1
DMEM/F-12	5% FBS	Not specified	NGF	50 ng/ml	Not specified	1
