# Supplementary material for: The cellular model for Alzheimer's disease research: PC12 cells
Source: Front Mol Neurosci. 2023 Jan 4;15:1016559. doi: 10.3389/fnmol.2022.1016559 (PMC9846650; doi:10.3389/fnmol.2022.1016559)
Supplement: Supplementary file 1 [file Data_Sheet_1.ZIP › Additional file 4.xlsx]

## Sheet: Additional file 4
	Additional file 4 The evaluation indicators of mechanism and the use of drugs in AD research
Drug-based methods	pathogenesis hypothesis																				Number of articles
	cholinergic hypothesis		Oxidative stress hypothesis														inflammation hypothesis			Tau protein hyperphosphorylation
			General evaluation							Apoptosis
	acetylcholinesterase	butyrylcholinesterase	ROS(DCFH-DA)	CAT	MDA	GSH	SOD	DPPH	ABTS	MMP	Bax / Bcl-2	caspase-3	Hoechst/PI	TACS	TUNEL	Annexin V-FITC/PI	iNOS, COX-2	TNF-α, IL-1β	NO, PGE 2	Tau protein
Aβ25-35 (265)																					74
			√																		21
																√					21
	√																				7
			√							√						√					5
			√													√					5
																				√	5
			√							√			Hoechs33342			√					4
			√										Hoechs33258								3
												√	Hoechs33342			√					3
			√							√											3
			√		√																3
			√		√	√	√									√					3
					√	√	√				√	√									2
															√						2
	√	√																			2
			√		√	√				√	√										2
			√												√						2
			√		√											√					2
										√		√				√					2
			√													√				√	2
			√		√		√														2
			√									√	Hoechs33342				√	√	√		2
			√							√		√	PI								2
													Hoechs33358/PI								2
													Hoechs33342								2
													Hoechs33342/PI			√					2
													Hoechs33342/PI								2
			√							√	√	√	Hoechs33342				√	√	√		1
			√					√													1
			√							√					√	√					1
										√											1
			√							√	√										1
											√	√				√					1
			√		√		√								√						1
			√										PI								1
			√							√	√	√				√					1
			√							√		√				√					1
			√							√					√	√					1
			√							√		√									1
			√							√		√	Hoechs33342			√		√	√		1
										√	√	√	Hoechs33342								1
			√							√		√	Hoechs33342								1
			√										Hoechs33342								1
										√					√						1
			√		√					√	√		Hoechs33258							√	1
			√							√			Hoechs33258								1
						√						√	Hoechs33258			√					1
			√		√					√		√	Hoechs33358		√						1
			√									√	Hoechs33358/PI								1
			√			√	√			√		√	Hoechs33258								1
													Hoechs33258			√					1
													Hoechs33258		√						1
										√	√	√	Hoechs33258			√					1
											√	√	Hoechs33258								1
										√			Hoechs33258								1
													Hoechs33342		√						1
													Hoechs33342							√	1
			√										Hoechs33342		√						1
			√								√		Hoechs33342								1
												√	Hoechs33342/PI								1
			√									√	Hoechs33342/PI								1
			√							√			Hoechs33342/PI		√	√					1
										√	√		Hoechs33342/PI		√	√					1
			√							√						√		√			1
	√		√								√	√						√			1
	√																	√			1
	√		√			√				√											1
			√							√	√	√			√						1
			√														√	√			1
			√								√	√									1
			√		√	√						√									1
				√	√	√	√														1
				√		√	√														1
			√		√	√										√					1
				√		√	√														1
			√		√	√	√														1
	√		√		√	√															1
			√		√		√			√						√					1
			√							√	√	√				√				√	1
	√			√	√		√									√					1
	√		√									√									1
	√														√						1
			√		√											√					1
										√						√				√	1
										√						√					1
			√												√						1
			√		√															√	1
			√		√		√									√					1
			√									√				√					1
	√												Hoechs33258			√					1
			√									√	Hoechs33342			√		√	√		1
			√										Hoechs33342				√	√	√		1
			√										Hoechs33342				√			√	1
			√	√	√		√				√	√	Hoechs33342								1
					√											√					1
											√	√				√					1
			√									√									1
			√				√									√					1
																		√			1
								√													1
												√									1
												√	PI								1
			√							√			PI								1
						√				√											1
										√					√						1
Aβ1-42 (244)																					111
	√	√																			17
			√																		11
	√																				11
	√	√	√																		7
													Hoechst33258			√					5
													Hoechst33324		√						3
	√								√												3
																√					3
	√	√						√													3
													Hoechs33342								3
												√				√					2
			√										Hoechs33342		√						2
													Hoechs33342			√					2
													Hoechs33342/PI			√					2
			√													√					2
															√						2
									√												2
			√						√												2
			√							√											2
										√											2
	√										√										2
			√										Hoechs33258								2
			√					√	√							√					1
			√												√	√					1
	√		√	√	√	√	√								√						1
	√																			√	1
	√	√	√		√	√	√	√	√												1
	√	√	√					√	√							√					1
	√		√		√																1
	√	√							√												1
																				√	1
								√													1
			√									√				√					1
			√											√							1
														√							1
														√				√			1
			√		√					√	√	√									1
											√	√				√					1
											√	√	Hoechs33342					√		√	1
											√	√	Hoechs33342					√			1
			√											√							1
													Hoechs33342/PI								1
													Hoechs33258		√						1
													Hoechs33258								1
			√	√	√		√			√			Hoechs33258								1
			√			√	√								√	√					1
																√		√			1
			√		√	√	√			√											1
			√		√	√	√														1
			√	√	√	√	√								√						1
			√														√	√			1
																		√			1
			√		√		√						Hoechst33258			√					1
			√								√				√	√					1
			√							√					√						1
			√							√					√	√					1
			√		√		√			√		√									1
			√	√		√	√			√					√						1
										√			PI								1
			√										PI								1
													PI								1
												√									1
			√		√					√		√									1
															√	√					1
			√						√											√	1
Aβ1-40 (106)																					68
			√																		8
												√				√					3
	√																				3
																√					3
	√		√		√		√														2
									√												2
													Hoechst33258			√					2
												√									1
	√							√													1
													Hoechst33342			√					1
													Hoechs33258		√						1
													Hoechst33342/PI								1
											√	√	PI								1
			√				√									√					1
			√							√						√					1
															√						1
			√														√	√			1
			√							√		√									1
						√				√											1
	√	√																			1
	√	√	√																		1
																				√	1
Aβ42 (55)																					37
			√																		2
	√	√						√													2
			√													√		√	√		1
	√		√							√										√	1
	√	√				√															1
	√		√							√											1
																			√		1
			√													√					1
												√	Hoechst33258			√					1
											√										1
			√					√		√											1
			√		√																1
			√					√													1
																				√	1
			√		√		√			√					√			√			1
			√							√											1
Aβ40 (35)																					28
			√																		2
																			√		1
			√										Hoechst33342			√					1
			√													√					1
			√												√						1
			√					√												√	1
H2O2 (44)	√	√						√													13
			√																		4
	√	√	√																		4
	√							√													4
			√										Hoechst33342								1
								√													3
	√	√							√												2
	√																				2
			√		√																1
			√							√											1
	√								√												1
	√	√	√		√	√	√	√	√												1
	√	√				√															1
															√						1
			√										PI								1
			√									√									1
															√	√					1
												√									1
			√													√				√	1
