# Supplementary material for: The cellular model for Alzheimer's disease research: PC12 cells
Source: Front Mol Neurosci. 2023 Jan 4;15:1016559. doi: 10.3389/fnmol.2022.1016559 (PMC9846650; doi:10.3389/fnmol.2022.1016559)
Supplement: Supplementary file 1 [file Data_Sheet_1.ZIP › Additional file 5.xlsx]

## Sheet: Additional file 5
Additional file 5 The drugs of causing cellular damage in AD research
The table is mainly composed of drug-based methods, concentrations and time. The common drug is Aβ, peroxide and Amino acids. The types of Aβ are frequently Aβ25-35, Aβ1-42 and Aβ1-40. The peroxide is commonly H2O2. Other drugs mainly include glutamate, 6-OHDA, OKA and HNE. 6-OHDA: 6-hydroxydopamine; OKA: okadaic acid; HNE: 4-hydroxynonenal; OGD: oxygen-glucose deprivation; MGO: methylglyoxal; NA…
Drugs		The concentration of drugs	Time	Number of articles	Total number of articles
Aβ peptide	Aβ25-35	20 μM	24 h	61	224
			48 h	5
			12 h	1
			6 h	1
		10 μM	24 h	35
			48 h	6
			12 h	1
			6 h	1
		50 μM	24 h	26
			48 h	5
			72 h	2
			2 h	1
			1 h	1
			0.5 h	1
		25 μM	24 h	25
			36 h	2
			48 h	1
		30 μM	24 h	13
			26 h	1
		1 μM	24 h	8
			48 h	1
		5 μM	24 h	5
			48 h	1
			12 h	1
		40 μM	24 h	4
			16 h	1
		15 μM	24 h	2
			48 h	1
		0.5 μM	24 h	1
			48 h	1
		15 μg/ml	24 h	2
		20 μg/ml	24 h	1
		5 mM	24 h	1
		2.5 mM	24 h	1
		80 μM	3 h	1
		21 μM	24 h	1
		0.3 μM	24 h	1
		0.1 μM	24 h	1
	Aβ1-42	10 μM	24 h	33	175
			48 h	7
			72 h	1
			12 h	1
		25 μM	24 h	20
			48 h	2
			36 h	1
			72 h	1
		20 μM	24 h	13
			12 h	3
			48 h	2
		50 μM	24 h	13
			48 h	3
			72 h	2
		1 μM	24 h	12
			12 h	1
			48 h	1
		5 μM	24 h	11
		15 μM	24 h	3
			48 h	1
		40 μM	24 h	4
		2 μM	24 h	4
		1.25 μM	24 h	2
			48 h	1
		1 mM	24 h	3
		0.5 μM	24 h	3
		30 μM	24 h	2
		5.5 μM	24 h	2
		100 μM	24 h	2
		0.7 μM	1 h	2
		7 μM	24 h	1
			7 h	1
		7 μg/ml	24 h	1
			36 h	1
		0.34 μg/ml	48 h	2
		33 μM	24 h	1
		150 nM	24 h	1
		2 μg/ml	24 h	1
		0.5 mg/ml	24 h	1
		75 μM	24 h	1
		0.3 μM	24 h	1
		2.5 μg/ml	72 h	1
		5 μg/ml and 10 μg/ml	24 h	1
		8 μM	24 h	1
		7.5 μM	24 h	1
		10 nM	24 h	1
		96 μg/ml	24 h	1
		2 μg/ml	24 h	1
	Aβ1-40	10 μM	24 h	7	56
			48 h	2
			72 h	1
			12 h	1
			4 h	1
		20 μM	24 h	5
			48 h	2
		50 μM	24 h	6
			6 h	1
		25 μM	24 h	5
		1 μM	24 h	2
			30 min	1
		46 μM	24 h	2
		40 μM	24 h	1
			3 h	1
		5 μM	24 h	2
		2.5 μM	24 h	1
			48 h	1
		0.5 μM	24 h	2
		100 μg/ml	24 h	1
			72 h	1
		80 μM	24 h	1
		11 μM	24 h	1
		8 μM	24 h	1
		2 μM	24 h	1
		20 μg/ml	12 h	1
		0.43 μg/ml	20 h	1
		6 mg/ml	24 h	1
		300 nM	24 h	1
		10 mM	24 h	1
		10 nM	24 h	1
	Aβ42	10 μM	24 h	6	46
			48 h	2
		25 μM	24 h	5
			48 h	1
		20 μM	24 h	6
		40 μM	24 h	2
			48 h	2
		30 μM	24 h	3
			48 h	1
		5 μM	24 h	2
			48 h	1
		2 μM	24 h	3
		0.1 μM	24 h	1
			48 h	1
		50 μM	24 h	1
		42 μM	24 h	1
		35 μM	48 h	1
		1.5 μM	2 h	1
		3.5 μM	1 h	1
		1 mg/ml	24 h	1
		0.5 mg/ml	24 h	1
		0.1 mg/ml	24 h	1
		0.1 μg/μl	24 h	1
		20 μg/ml	24 h	1
	Aβ40	30 μM	72 h	3	20
			6 h	2
		20 μM	24 h	2
			48 h	1
		10 μM	24 h	2
		25 μM	24 h	2
		20 μg/ml	24 h	1
			48 h	1
		1.2 μM	48 h	1
		50 μM	24 h	1
		40 μM	48 h	1
		0.1 μg/μl	24 h	1
		0.1 mg/ml	24 h	1
		0.5 mg/ml	24 h	1
Peroxide	H2O2	100 μM	2 h	6	92
			30 min	4
			24 h	3
			12 h	2
			1 h	2
			48 h	1
		150 μM	24 h	9
			2 h	3
			18 h	1
			12 h	1
			6 h	1
			5 h	1
			3 h	1
			30 min	1
		200 μM	24 h	6
			2 h	3
			4 h	3
			6 h	1
			30 min	1
		400 μM	12 h	3
			4 h	2
			1 h	2
			24 h	2
			2 h	1
		500 μM	24 h	4
			6 h	1
			5 min	1
		300 μM	3 h	3
			24 h	2
		100 μM and 200 μM	24 h	4
		50 μM	6 h	2
			24 h	1
		250 μM	4 h	1
			2 h	1
			24 h	1
		375 μM	3.5 h	1
			3 h	1
			12 h	1
		40 μM	24 h	2
		800 μM	4 h	1
			24 h	1
		1 mM	30 min	1
			45 min	1
		0.7 mM	24 h	1
		100 mM	2 h	1
Amino acids	Glutamate	100 μM	24 h	3	13
		10 mM	10 h	2
			24 h	1
		30 mM	6 h	2
		20 mM	24 h	1
		25 mM	24 h	1
		5 mM	24 h	1
		0.5 mM	24 h	1
		3 mM	48 h	1
Neurotoxin	6-OHDA	100 μM	24 h	2	6
		200 μM	12 h	2
		25 Μm	24 h	1
		0.9 mM	24 h	1
Marine toxin	OKA	90 nM	4 h	2	4
		20 nM	6 h	1
		1.0 μM	15 min	1
Other	HNE	20 μM	24 h	2	32
		10μM	24 h	1
	NaN3	0.03 mM	24 h	1
		50 mM	24 h	1
		30 Mm	12 h	1
	LPS	1 mg/ml	18 h	1
		10 µM	24 h	1
	3-NP	20 mM	24 h	1
		15 mM	8 h	1
	LDL	20 μM	24 h	1
		75 mg/L	24 h	1
	FeCl2	0.3 mM	30 h	1
	d -Gal	10 mM	24 h	1
	CuONP	100 μM	Not specified	1
	CoCl2	0.5 mM	24 h	1
	CuB	300 nM	48 h	1
	Al (mal3)	200 μM	24 h	1
	ABP	5 μM	24 h	1
	SNP	800 µM	18 h	1
	MPP (+)	1,000 µM	48 h	1
	gentamicin	60 μg/ml	24 h	1
	glucose	4.5 mg/ml	96 h	1
	HF	1 μM	12 h	1
	Al-malt	500 μM	48 h	1
	t-BuOOH	300 µM	3 h	1
	NAC	10 μM	24 h	1
	MGO	1 mM	24 h	1
	OGD	10 µM	2 h	1
	Sodium butyrate	5 mM	24 h	1
	zinc	50 μM	24 h	1
	thiamet-G	100 mM	4 h	1
