# Supplementary material for: The cellular model for Alzheimer's disease research: PC12 cells
Source: Front Mol Neurosci. 2023 Jan 4;15:1016559. doi: 10.3389/fnmol.2022.1016559 (PMC9846650; doi:10.3389/fnmol.2022.1016559)
Supplement: Supplementary file 1 [file Data_Sheet_1.ZIP › Additional file 6.xlsx]

## Sheet: Additional file 6
Additional file 6. Alternative neuronal(-like) cell lines used to validate the findings in PC12 cells
The table contains the neuronal(-like) cell lines that have been used in parallel with PC12 cells to study AD and the species from which they are derived, the cell type and the number of articles that used the cell line.
Cell type	Cell line name	Origanism	Number of articles
Neuroblast	SH-SY5Y	Homo sapiens	71
	SK-N-SH	Homo sapiens	16
	HepG2	Mus Musculus	13
	Neuro-2a	Mus Musculus	11
	IMR32	Homo sapiens	7
	Primary glial	Homo sapiens	1
	MC65	Homo sapiens	1
	M17	Homo sapiens	1
	BE (2)-C	Homo sapiens	1
	B104	Mus musculus	1
	HEK293-APPswe	Homo sapiens	1
Neuronal cells	Primary neurons (cortical mainly)	Mus Musculus/Rattus norvegicus	35
	Primary Neurons	Homo sapiens	18
	NT2-N	Mus Musculus	6
	NIH 3T3	Mus Musculus	6
	NIH 115	Mus Musculus	3
	HT22	Mus Musculus	3
embryonic kidney cells	HEK293	Homo sapiens	35
glial	C6	Rattus norvegicus	11
	human glial U251	Homo sapiens	4
	NG108-015	Mus Musculus/Rattus norvegicus	2
	HS683	Homo sapiens	2
	U87	Homo sapiens	2
ovary cell	Naive Chinese hamster ovary (CHO)	Cricetulus griseus	14
Epithelial	HeLa	Homo sapiens	14
	T47D	Homo sapiens	1
microglia	BV2	Mus Musculus	11
Fibroblasts	NIH 3T3	Mus musculus	6
	MEF	Mus musculus	1
	BHK	Mesocricetus auratus	1
Primates	COS7 cells	Cercopithecus aethiops	6
neuroglioma	H4-human neuroglioma	Homo sapiens	5
Endothelial	HUVEC	Homo sapiens	4
	microvascular endothelial cell	Homo sapiens	1
glioblastoma	U-138	Homo sapiens	3
somatic cell hybrid	NG108-015	Mus musculus neuroblastoma Rattus norvegicus glioma	2
macrophage	RAW 264.7	Mus musculus	1
other	bEend.3		6
	NBa		4
	human umbilical vein endothelial cell		4
	human glial U251		4
	B12		3
	V120		2
	U937		2
	U375		2
	sympathetic neurons		2
	primary murine neuron		2
	COS-1 cells		2
	COS cells		2
	cerebral context neuron		2
	U373		1
	TPA2		1
	TCR3		1
	SV770		1
	Sf9	Spodoptera frugiperda	1
	Septal neuron		1
	SCG neuron		1
	retina cell		1
	PRCN cell		1
	PKO		1
	pheochromocytom cell		1
	mouse embryonal carcinoma P19		1
	MDCK		1
	M146		1
	L286V		1
	NSCs		1
	INS1 Cell		1
	IMR-5		1
	Hypothalamic neuron		1
	Hybridoma cell		1
	Human neural progenitor cell		1
	HNT		1
	HNS		1
	GT1-7		1
	GSraSDN6		1
	Embryonic fibroblasts		1
	D5		1
	CHP-100		1
	C57MG		1
	BFCNS		1
	B50		1
	B35		1
	B27		1
	Astroglia cell		1
	AR42J		1
	AC126		1
	APP695swe		1
